# Supplementary material for: A propolis-derived small molecule ameliorates metabolic syndrome in obese mice by targeting the CREB/CRTC2 transcriptional complex
Source: Nat Commun. 2022 Jan 11;13:246. doi: 10.1038/s41467-021-27533-9 (PMC8752738; doi:10.1038/s41467-021-27533-9)
Supplement: Supplementary file 4 — Source Data [file 41467_2021_27533_MOESM4_ESM.zip]

Archive with 2 entries (2 files):
- source data of figures-20211220.xlsx
- source data of supplementary figures-20211221.xlsx
