# Supplementary material for: A propolis-derived small molecule ameliorates metabolic syndrome in obese mice by targeting the CREB/CRTC2 transcriptional complex
Source: Nat Commun. 2022 Jan 11;13:246. doi: 10.1038/s41467-021-27533-9 (PMC8752738; doi:10.1038/s41467-021-27533-9)
Supplement: Supplementary file 4 — Source Data [file 41467_2021_27533_MOESM4_ESM.zip › source data of figures-20211220.xlsx]

## Sheet: Figure01
Figure 1a
	left:	IGTT in db/db oral propolis
				blood glucose	mg/dl
			Time , min	VEH	VEH	VEH	VEH	VEH	Prop	Prop	Prop	Prop	Prop				two-way ANOVA repeated measures followed Bonferroni test, or by unpaired two tailed t-test with Welch’s test in AUC analysis
			0	356.4	353.8	289.21	543.6	523.8	140.4	104.4	260.8	331	280.8				*
			15	540	590.4	389.2	616	600	383.4	280.8	457.8	430.4	460.8
			30	630	545.4	343.8	586	566	480.8	392.4	318.8	386.42	518.4
			60	536.4	583.2	375.4	376	597.6	383.6	310.4	286.3	326.91	446.4
			120	455.4	376.2	358.4	283.2	343.8	126	163.8	246.8	162.6	340.2
				VEH	VEH	VEH	VEH	VEH	Prop	Prop	Prop	Prop	Prop		t-test		unpaired two tailed t-test with Welch’s test in AUC analysis
			Total Area	2112	2034	1392	1991	2197	1381	1118	1317	1521	1736		0.0167514
	middle:	ITT in db/db oral propolis
				mg/dl
			Time , min	VEH	VEH	VEH	VEH	VEH	Prop	Prop	Prop	Prop	Prop				two-way ANOVA repeated measures followed Bonferroni test, or by unpaired two tailed t-test with Welch’s test in AUC analysis
			0	450	435.6	347.4	469.8	450	410.4	291.6	174.6	183.6	403.2				**
			15	421.2	444.6	280.8	385.2	450	462.6	221.4	127.8	149.4	320.4
			30	370.8	469.8	201.6	405	430.2	248.4	115.2	122.4	118.8	192.6
			60	356.4	388.8	196.2	351	291.6	142.2	100.8	111.6	124.2	109.8
			120	320.4	356.4	169.2	333	300.6	109.8	208.8	156.6	171	160.2
				VEH	VEH	VEH	VEH	VEH	Prop	Prop	Prop	Prop	Prop		t-test		unpaired two tailed t-test with Welch’s test in AUC analysis
			Total Area	1534	1699	936.9	1543	1547	1113	687.6	527.4	569.7	904.5		0.00383322		**
	right:	PTT in db/db oral propolis
				mg/dl
			Time , min	VEH	VEH	VEH	VEH	VEH	Prop	Prop	Prop	Prop	Prop
			0	98.2	124.2	113.6	120.6	93.4	91.2	92.6	91.8	94.4	97.8				two-way ANOVA repeated measures followed Bonferroni test, or by unpaired two tailed t-test with Welch’s test in AUC analysis
			15	201.6	190.8	156.6	226.8	217.8	208.8	169.2	178.2	194.4	147.6				**
			30	248.4	298	196.2	243	316.8	253.8	169.2	210.6	144	219.6
			60	271.8	271	228.6	298.4	363.6	198.4	156.6	187.4	228.2	156.6
			120	214.2	292.6	230.4	244.8	279	169.2	145.8	190.8	172.8	133.2
				VEH	VEH	VEH	VEH	VEH	Prop	Prop	Prop	Prop	Prop		t-test		unpaired two tailed t-test with Welch’s test in AUC analysis
			Total Area	878	968.2	843.4	950.9	1084	791.2	614.2	717.5	700.2	639.3		0.00126595		**
	ANOVA IGTT
		Table Analyzed	IGTT
		Two-way RM ANOVA	Matching: Stacked
		Assume sphericity?	No
		Alpha	0.05
		Source of Variation	% of total variation	P value	P value summary	Significant?	Geisser-Greenhouse's epsilon
		GTT Time x Prop	7.354	0.0022	**	Yes
		GTT Time	53.25	<0.0001	****	Yes	0.6966
		Prop	19.37	0.0031	**	Yes
		Subject	8.915	0.0086	**	Yes
		ANOVA table	SS	DF	MS	F (DFn, DFd)	P value
		GTT Time x Prop	16054	4	4013	F (4, 32) = 5.296	P=0.0022
		GTT Time	116235	4	29059	F (2.787, 22.29) = 38.35	P<0.0001
		Prop	42294	1	42294	F (1, 8) = 17.39	P=0.0031
		Subject	19461	8	2433	F (8, 32) = 3.210	P=0.0086
		Residual	24249	32	757.8
		Difference between column means
		Mean of VEH	221.6
		Mean of Prop	163.4
		Difference between means	58.17
		SE of difference	13.95
		95% CI of difference	26.00 to 90.34
		Data summary
		Number of columns (Prop)	2
		Number of rows (GTT Time)	5
		Number of subjects (Subject)	10
		Number of missing values	0
		Compare each cell mean with the other cell mean in that row
		Number of families	1
		Number of comparisons per family	5
		Alpha	0.05
		Bonferroni's multiple comparisons test	Mean Diff.	95.00% CI of diff.	Significant?	Summary	Adjusted P Value
		Prop - VEH
		Row 1	-16.44	-43.67 to 10.79	No	ns	0.2644
		Row 2	-19.08	-73.57 to 35.41	No	ns	>0.9999
		Row 3	-61.04	-158.1 to 36.03	No	ns	0.3378
		Row 4	-104.4	-198.6 to -10.23	Yes	*	0.0301
		Row 5	-89.84	-152.1 to -27.57	Yes	**	0.0073
		Test details	Mean 1	Mean 2	Mean Diff.	SE of diff.	N1	N2
		Prop - VEH
		Row 1	93.56	110	-16.44	6.205	5	5
		Row 2	179.6	198.7	-19.08	16.13	5	5
		Row 3	199.4	260.5	-61.04	28.84	5	5
		Row 4	182.2	286.7	-104.4	27.1	5	5
		Row 5	162.4	252.2	-89.84	17.91	5	5
	ANOVA ITT
		Table Analyzed	ITT
		Two-way RM ANOVA	Matching: Stacked
		Assume sphericity?	No
		Alpha	0.05
		Source of Variation	% of total variation	P value	P value summary	Significant?	Geisser-Greenhouse's epsilon
		Time ITT x Prop	1.943	0.3103	ns	No
		Time ITT	20	0.0015	**	Yes	0.3934
		Prop	44.07	0.0037	**	Yes
		Subject	21.54	<0.0001	****	Yes
		ANOVA table	SS	DF	MS	F (DFn, DFd)	P value
		Time ITT x Prop	15103	4	3776	F (4, 32) = 1.249	P=0.3103
		Time ITT	155439	4	38860	F (1.574, 12.59) = 12.85	P=0.0015
		Prop	342494	1	342494	F (1, 8) = 16.37	P=0.0037
		Subject	167411	8	20926	F (8, 32) = 6.922	P<0.0001
		Residual	96746	32	3023
		Difference between column means
		Mean of VEH	363
		Mean of Prop	197.5
		Difference between means	165.5
		SE of difference	40.92
		95% CI of difference	71.18 to 259.9
		Data summary
		Number of columns (Prop)	2
		Number of rows (Time ITT)	5
		Number of subjects (Subject)	10
		Number of missing values	0
		Compare each cell mean with the other cell mean in that row
		Number of families	1
		Number of comparisons per family	5
		Alpha	0.05
		Bonferroni's multiple comparisons test	Mean Diff.	95.00% CI of diff.	Significant?	Summary	Adjusted P Value
		Prop - VEH
		Row 1	-137.9	-353.0 to 77.20	No	ns	0.2576
		Row 2	-140	-397.3 to 117.2	No	ns	0.4465
		Row 3	-216	-409.5 to -22.50	Yes	*	0.03
		Row 4	-199.1	-350.4 to -47.73	Yes	*	0.0176
		Row 5	-134.6	-272.6 to 3.291	No	ns	0.0554
		Test details	Mean 1	Mean 2	Mean Diff.	SE of diff.	N1	N2	t	DF
		Prop - VEH
		Row 1	292.7	430.6	-137.9	55.3	5	5	2.494	5.38
		Row 2	256.3	396.4	-140	68.97	5	5	2.031	5.912
		Row 3	159.5	375.5	-216	53.39	5	5	4.046	6.353
		Row 4	117.7	316.8	-199.1	34.73	5	5	5.732	4.355
		Row 5	161.3	295.9	-134.6	36.56	5	5	3.682	5.758
	ANOVA PTT
		Table Analyzed	PTT
		Two-way RM ANOVA	Matching: Stacked
		Assume sphericity?	No
		Alpha	0.05
		Source of Variation	% of total variation	P value	P value summary	Significant?	Geisser-Greenhouse's epsilon
		Time of PTT x APC	7.07	0.0025	**	Yes
		Time of PTT	54.22	<0.0001	****	Yes	0.6928
		APC	19.07	0.003	**	Yes
		Subject	8.698	0.0091	**	Yes
		ANOVA table	SS	DF	MS	F (DFn, DFd)	P value
		Time of PTT x APC	15334	4	3834	F (4, 32) = 5.172	P=0.0025
		Time of PTT	117597	4	29399	F (2.771, 22.17) = 39.66	P<0.0001
		APC	41368	1	41368	F (1, 8) = 17.54	P=0.0030
		Subject	18863	8	2358	F (8, 32) = 3.181	P=0.0091
		Residual	23719	32	741.2
		Difference between column means
		Mean of VEH	221.6
		Mean of Prop	164.1
		Difference between means	57.53
		SE of difference	13.73
		95% CI of difference	25.86 to 89.20
		Data summary
		Number of columns (APC)	2
		Number of rows (Time of PTT)	5
		Number of subjects (Subject)	10
		Number of missing values	0
		Compare each cell mean with the other cell mean in that row
		Number of families	1
		Number of comparisons per family	5
		Alpha	0.05
		Bonferroni's multiple comparisons test	Mean Diff.	95.00% CI of diff.	Significant?	Summary	Adjusted P Value
		Prop - VEH
		Row 1	-16.44	-43.67 to 10.79	No	ns	0.2644
		Row 2	-19.08	-73.57 to 35.41	No	ns	>0.9999
		Row 3	-61.04	-158.1 to 36.03	No	ns	0.3378
		Row 4	-101.2	-194.2 to -8.238	Yes	*	0.0335
		Row 5	-89.84	-152.1 to -27.57	Yes	**	0.0073
		Test details	Mean 1	Mean 2	Mean Diff.	SE of diff.	N1	N2	t	DF
		Prop - VEH
		Row 1	93.56	110	-16.44	6.205	5	5	2.649	4.304
		Row 2	179.6	198.7	-19.08	16.13	5	5	1.183	7.819
		Row 3	199.4	260.5	-61.04	28.84	5	5	2.116	7.918
		Row 4	185.4	286.7	-101.2	26.04	5	5	3.888	6.605
		Row 5	162.4	252.2	-89.84	17.91	5	5	5.017	7.134
Figure 1b	Figure. 1b Image of G6p-luc in db/db mice
		relative Photos/S	relative Photos/S	relative Photos/S	relative Photos/S
	CT	41.5819	101.846	129.567	127.006
	Prop	17.4765	44.1431	24.5574	20.6403
		0.0138139						unpaired two-tailed t test with Welch’s test.
								Table Analyzed	Data 1
								Column B	Pro
								vs.	vs.
								Column A	VEH
								Unpaired t test with Welch's correction
								P value	0.0323
								P value summary	*
								Significantly different (P < 0.05)?	Yes
								One- or two-tailed P value?	Two-tailed
								Welch-corrected t, df	t=3.439, df=3.511
								How big is the difference?
								Mean of column A	100
								Mean of column B	26.7
								Difference between means (B - A) ± SEM	-73.30 ± 21.31
								95% confidence interval	-135.9 to -10.73
								R squared (eta squared)	0.7711
								F test to compare variances
								F, DFn, Dfd	11.66, 3, 3
								P value	0.0736
								P value summary	ns
								Significantly different (P < 0.05)?	No
Figure 1c	Figure 1c prop vs. AD-CRE-LUC
			relative CRE-LUC activity	relative CRE-LUC activity	relative CRE-LUC activity		One-Way ANOVA multiple comparisons
	1	prop0_Gluc	436.233	453.167	441.534		Number of families	1
	2	prop0.2%_-	117.184	37.6199	87.142		Number of comparisons per family	4
	3	prop0.2%_Gluc	46.8055	47.9134	52.573		Alpha	0.05
	4	prop0.1%_Gluc	315.165	245.709	347.875
	5	prop0.05%_Gluc	368.755	405.34	359.629		Dunnett's multiple comparisons test	Mean Diff.	95.00% CI of diff.	Significant?	Summary	Adjusted P Value	A-?
							prop0_Gluc vs. prop0.2%_-	363	288.3 to 437.7	Yes	****	<0.0001, 1×10-4	B	prop0.2%_-
							prop0_Gluc vs. prop0.2%_Gluc	394.5	319.9 to 469.2	Yes	****	<0.0001, 0.8×10-4	C	prop0.2%_Gluc
							prop0_Gluc vs. prop0.1%_Gluc	140.7	66.05 to 215.4	Yes	***	0.001	D	prop0.1%_Gluc
							prop0_Gluc vs. prop0.05%_Gluc	65.74	-8.940 to 140.4	No	ns	0.0877	E	prop0.05%_Gluc
							Test details	Mean 1	Mean 2	Mean Diff.	SE of diff.	n1	n2	q	DF
							prop0_Gluc vs. prop0.2%_-	443.6	80.65	363	25.83	3	3	14.05	10
							prop0_Gluc vs. prop0.2%_Gluc	443.6	49.1	394.5	25.83	3	3	15.27	10
							prop0_Gluc vs. prop0.1%_Gluc	443.6	302.9	140.7	25.83	3	3	5.447	10
							prop0_Gluc vs. prop0.05%_Gluc	443.6	377.9	65.74	25.83	3	3	2.544	10
Figure 1d left	Figure 1d bottom
			cAMP/protein, pmol/ug	cAMP/protein, pmol/ug	cAMP/protein, pmol/ug	cAMP/protein, pmol/ug	cAMP/protein, pmol/ug	cAMP/protein, pmol/ug			Table Analyzed	Prop vs. cAMP
	1	Ctrl_Ctrl	0.00236031	0.0019428	0.00210673	0.00195385	0.0021779	0.00172093
	2	Ctrl_Gluc	0.289383	0.207356	0.173808	0.217921	0.208074	0.192307			Two-way RM ANOVA	Matching: Stacked
	3	Prop_Ctrl	0.00272639	0.00197639	0.00167547	0.00143213	0.00227918	0.00184939			Assume sphericity?	Yes
	4	Prop_Gluc	0.191862	0.190997	0.156513	0.188358	0.235094	0.214778			Alpha	0.05
											Source of Variation	% of total variation	P value	P value summary	Significant?
											Prop x Gluc	0.1964	0.338	ns	No
											Prop	0.1988	0.3353	ns	No
											Gluc	95.24	<0.0001	****	Yes
											Subject	2.429	0.3645	ns	No
											ANOVA table	SS	DF	MS	F (DFn, DFd)	P value
											Prop x Gluc	0.0005126	1	0.0005126	F (1, 10) = 1.013	P=0.3380
											Prop	0.0005187	1	0.0005187	F (1, 10) = 1.025	P=0.3353
											Gluc	0.2485	1	0.2485	F (1, 10) = 392.1	P<0.0001
											Subject	0.006339	10	0.0006339	F (10, 10) = 1.252	P=0.3645
											Residual	0.005062	10	0.0005062
											Difference between row means
											Mean of -Prop	0.1084
											Mean of +Prop	0.09913
											Difference between means	0.009298
											SE of difference	0.009185
											95% CI of difference	-0.01117 to 0.02976
											Difference between column means
											Mean of Ctrl	0.002017
											Mean of Gluc	0.2055
											Difference between means	-0.2035
											SE of difference	0.01028
											95% CI of difference	-0.2264 to -0.1806
											Interaction CI
											Mean diff, A1 - B1	-0.2128
											Mean diff, A2 - B2	-0.1943
											(A1 -B1) - (A2 - B2)	-0.01849
											95% CI of difference	-0.05942 to 0.02244
											(B1 - A1) - (B2 - A2)	0.01849
											95% CI of difference	-0.02244 to 0.05942
											Data summary
											Number of columns (Gluc)	2
											Number of rows (Prop)	2
											Number of subjects (Subject)	12
											Number of missing values	0
Figure 1d right	Figure 1d P-CREB/CREB bands gray density
			- Pro	- Pro	- Pro	+ Pro	+ Pro	+ Pro			Table Analyzed	Figure 1d
		G0	1.19798	1.13523	0.666786	1.21186	1.14803	1.05269
		G15	1.63989	1.58162	1.48271	1.53019	1.46708	1.58697			Two-way RM ANOVA	Matching: Stacked
		G30	1.58417	1.51052	1.66822	1.60327	1.53724	1.46071			Assume sphericity?	No
											Alpha	0.05
		Two-way ANOVA
											Source of Variation	% of total variation	P value	P value summary	Significant?	Geisser-Greenhouse's epsilon
											Glucagon time, mins x Prop	2.841	0.4384	ns	No
											Glucagon time, mins	78.47	0.0031	**	Yes	0.6376
											Prop	0.07916	0.8322	ns	No
											Subject	6.197	0.4615	ns	No
											ANOVA table	SS	DF	MS	F (DFn, DFd)	P value
											Glucagon time, mins x Prop	0.03417	2	0.01709	F (2, 8) = 0.9158	P=0.4384
											Glucagon time, mins	0.9438	2	0.4719	F (1.275, 5.101) = 25.29	P=0.0031
											Prop	0.0009521	1	0.0009521	F (1, 4) = 0.05110	P=0.8322
											Subject	0.07454	4	0.01863	F (4, 8) = 0.9987	P=0.4615
											Residual	0.1493	8	0.01866
											Difference between column means
											Mean of - Pro	1.385
											Mean of + Pro	1.4
											Difference between means	-0.01455
											SE of difference	0.06435
											95% CI of difference	-0.1932 to 0.1641
											Data summary
											Number of columns (Prop)	2
											Number of rows (Glucagon time, mins)	3
											Number of subjects (Subject)	6
											Number of missing values	0
											Compare each cell mean with the other cell mean in that row
											Number of families	1
											Number of comparisons per family	3
											Alpha	0.05
											Bonferroni's multiple comparisons test	Mean Diff.	95.00% CI of diff.	Significant?	Summary	Adjusted P Value
											+ Pro - - Pro
											G0	0.1375	-0.9666 to 1.242	No	ns	>0.9999
											G15	-0.03999	-0.2780 to 0.1980	No	ns	>0.9999
											G30	-0.0539	-0.2986 to 0.1908	No	ns	>0.9999
											Test details	Mean 1	Mean 2	Mean Diff.	SE of diff.	N1	N2	t	DF
											+ Pro - - Pro
											G0	1.138	1	0.1375	0.1739	3	3	0.7911	2.303
											G15	1.528	1.568	-0.03999	0.05748	3	3	0.6958	3.72
											G30	1.534	1.588	-0.0539	0.06142	3	3	0.8775	3.96
Figure 1e	Figure 1e CREB: CRTC2 two hybrid reporter
			Propolis and CREB:CRTC2-S171A interaction						Table Analyzed	CREB:CRTC2
			Gal4-luc activity	Gal4-luc activity	Gal4-luc activity	Gal4-luc activity			Data sets analyzed	A-C
		Prop_0	93.5129	100.031	106.456	107.3
		Prop_0.2%	48.6039	52.1512	53.1699	57.9856			ANOVA summary
		Prop_1%	16.1187	19.5812	10.6673	11.7587			F	314.2
									P value	<0.0001
									P value summary	****
									Significant diff. among means (P < 0.05)?	Yes
									R squared	0.9859
									Brown-Forsythe test
									F (DFn, DFd)	1.024 (2, 9)
									P value	0.3975
									P value summary	ns
									Are SDs significantly different (P < 0.05)?	No
									Bartlett's test
									Bartlett's statistic (corrected)	0.856
									P value	0.6518
									P value summary	ns
									Are SDs significantly different (P < 0.05)?	No
									ANOVA table	SS	DF	MS	F (DFn, DFd)	P value
									Treatment (between columns)	15312	2	7656	F (2, 9) = 314.2	P<0.0001
									Residual (within columns)	219.3	9	24.37
									Total	15532	11
									Data summary
									Number of treatments (columns)	3
									Number of values (total)	12
									One-way ANOVA with Dunnett's multiple comparisons test
									Number of families	1
									Number of comparisons per family	2
									Alpha	0.05
									Dunnett's multiple comparisons test	Mean Diff.	95.00% CI of diff.	Significant?	Summary	Adjusted P Value	A-?
									Prop_0% vs. Prop_0.2%	48.85	39.72 to 57.97	Yes	****	<0.0001	B	Prop_0.2%
									Prop_0% vs. Prop_1%	87.29	78.17 to 96.42	Yes	****	<0.0001	C	Prop_1%
									Test details	Mean 1	Mean 2	Mean Diff.	SE of diff.	n1	n2	q	DF
									Prop_0% vs. Prop_0.2%	101.8	52.98	48.85	3.491	4	4	13.99	9
									Prop_0% vs. Prop_1%	101.8	14.53	87.29	3.491	4	4	25.01	9
Figure 1f	Figure 1f. The reporter activity of a CREB-CRTC2 two-hybrid assay
		Relative Gal4-LUC activity	Relative Gal4-LUC activity	Relative Gal4-LUC activity								Table Analyzed	Figure 1f
	DMSO	95.9747	103.683	104.343
	Prop	13.064	8.44882	13.6507								Brown-Forsythe ANOVA test
	P1	70.496	71.1658	69.3726								F* (DFn, DFd)	9.697 (22.00, 13.34)
	P2	61.0304	51.9945	58.5603								P value	<0.0001
	P3	21.4874	38.8421	27.0437								P value summary	****
	P4	82.5169	112.734	111.173								Significant diff. among means (P < 0.05)?	Yes
	P5	49.3178	78.5049	35.7022
	P6	43.3829	40.9097	45.7735								Welch's ANOVA test
	P7	126.493	128.204	133.801								W (DFn, DFd)	99.70 (22.00, 16.63)
	P8	57.9128	74.6069	107.584								P value	<0.0001
	P9	57.5791	77.7251	73.1602								P value summary	****
	P10	123.291	121.37	118.215								Significant diff. among means (P < 0.05)?	Yes
	P11	49.0084	29.9945	36.8575
	P12	73.7017	114.823	172.832								Data summary
	P13	126.299	72.1957	55.4453								Number of treatments (columns)	23
	P14	130.988	153.776	136.769								Number of values (total)	69
	P15	91.5539	105.994	143.876
	P16	48.4823	30.8552	26.2372
	P17	79.2706	131.512	110.674								Number of families	Figure 1f
	P18	63.0454	51.143	49.1354								Number of comparisons per family	22
	P19	94.2528	84.7345	102.463								Alpha	0.05
	P20	126.871	59.3858	61.7309
	P21	44.892	54.8815	50.4357								Dunnett's T3 multiple comparisons test	Mean Diff.	95.00% CI of diff.	Significant?	Summary	Adjusted P Value	A-?
												DMSO vs. Prop	89.61	62.71 to 116.5	Yes	***	0.0007	B	Prop
												DMSO vs. P1	32.32	7.905 to 56.74	Yes	*	0.0112	C	P1
												DMSO vs. P2	44.8	21.30 to 68.31	Yes	**	0.0022	D	P2
												DMSO vs. P3	72.21	22.85 to 121.6	Yes	**	0.0083	E	P3
												DMSO vs. P4	-0.808	-144.8 to 143.2	No	ns	>0.9999	F	P4
												DMSO vs. P5	46.83	-135.7 to 229.4	No	ns	0.311	G	P5
												DMSO vs. P6	57.98	32.09 to 83.87	Yes	**	0.0024	H	P6
												DMSO vs. P7	-28.17	-51.40 to -4.932	Yes	*	0.0123	I	P7
												DMSO vs. P8	21.3	-188.5 to 231.1	No	ns	0.8724	J	P8
												DMSO vs. P9	31.85	-25.07 to 88.76	No	ns	0.1208	K	P9
												DMSO vs. P10	-19.63	-45.82 to 6.568	No	ns	0.0559	L	P10
												DMSO vs. P11	62.71	9.978 to 115.4	Yes	*	0.0152	M	P11
												DMSO vs. P12	-19.12	-427.5 to 389.3	No	ns	0.9989	N	P12
												DMSO vs. P13	16.69	-288.1 to 321.4	No	ns	0.9958	O	P13
												DMSO vs. P14	-39.18	-101.9 to 23.58	No	ns	0.0911	P	P14
												DMSO vs. P15	-12.47	-236.4 to 211.4	No	ns	0.9952	Q	P15
												DMSO vs. P16	66.14	3.870 to 128.4	Yes	*	0.0211	R	P16
												DMSO vs. P17	-5.819	-223.9 to 212.2	No	ns	>0.9999	S	P17
												DMSO vs. P18	46.89	3.290 to 90.49	Yes	*	0.0203	T	P18
												DMSO vs. P19	7.516	-41.89 to 56.92	No	ns	0.9284	U	P19
												DMSO vs. P20	18.67	-296.4 to 333.7	No	ns	0.9924	V	P20
												DMSO vs. P21	51.26	24.90 to 77.63	Yes	**	0.002	W	P21
												Test details	Mean 1	Mean 2	Mean Diff.	SE of diff.	n1	n2	t	DF
												DMSO vs. Prop	101.3	11.72	89.61	3.15	3	3	28.45	3.315
												DMSO vs. P1	101.3	69.01	32.32	2.859	3	3	11.31	2.521
												DMSO vs. P2	101.3	56.53	44.8	3.517	3	3	12.74	3.892
												DMSO vs. P3	101.3	29.12	72.21	5.779	3	3	12.5	3.025
												DMSO vs. P4	101.3	102.1	-0.808	10.18	3	3	0.07935	2.297
												DMSO vs. P5	101.3	54.51	46.83	12.91	3	3	3.628	2.181
												DMSO vs. P6	101.3	43.36	57.98	3.031	3	3	19.13	3.017
												DMSO vs. P7	101.3	129.5	-28.17	3.476	3	3	8.102	3.855
												DMSO vs. P8	101.3	80.03	21.3	14.84	3	3	1.435	2.135
												DMSO vs. P9	101.3	69.49	31.85	6.664	3	3	4.779	2.748
												DMSO vs. P10	101.3	121	-19.63	3.067	3	3	6.4	3.111
												DMSO vs. P11	101.3	38.62	62.71	6.174	3	3	10.16	2.886
												DMSO vs. P12	101.3	120.5	-19.12	28.88	3	3	0.662	2.035
												DMSO vs. P13	101.3	84.65	16.69	21.55	3	3	0.7744	2.063
												DMSO vs. P14	101.3	140.5	-39.18	7.348	3	3	5.332	2.603
												DMSO vs. P15	101.3	113.8	-12.47	15.83	3	3	0.788	2.118
												DMSO vs. P16	101.3	35.19	66.14	7.291	3	3	9.072	2.613
												DMSO vs. P17	101.3	107.2	-5.819	15.42	3	3	0.3774	2.125
												DMSO vs. P18	101.3	54.44	46.89	5.105	3	3	9.186	3.336
												DMSO vs. P19	101.3	93.82	7.516	5.784	3	3	1.3	3.023
												DMSO vs. P20	101.3	82.66	18.67	22.28	3	3	0.8381	2.059
												DMSO vs. P21	101.3	50.07	51.26	3.945	3	3	12.99	3.979

## Sheet: Figure02
Figure 2a
									One-way ANOVA followed Dunnett's multiple comparisons test
					FLAG in IP fraction				Table Analyzed	Data 1
					FOLDS				Data sets analyzed	A-C
		GST-CREB beads	FLAG-CRTC2	APC	Pull down FLAG/GST band dentsity	Pull down FLAG/GST band dentsity	Pull down FLAG/GST band dentsity
	1	+	-	-	0.940839	1.09648	0.962685		ANOVA summary
	2	+	+	-	3.57591	3.56418	3.57758		F	2381
	3	+	+	+	1.35877	1.3596	1.38152		P value	<0.0001
									P value summary	****
									Significant diff. among means (P < 0.05)?	Yes
									R squared	0.9987
									Brown-Forsythe test
									F (DFn, DFd)	1.184 (2, 6)
									P value	0.3687
									P value summary	ns
									Are SDs significantly different (P < 0.05)?	No
									Bartlett's test
									Bartlett's statistic (corrected)
									P value
									P value summary
									Are SDs significantly different (P < 0.05)?
									ANOVA table	SS	DF	MS	F (DFn, DFd)	P value
									Treatment (between columns)	11.62	2	5.809	F (2, 6) = 2381	P<0.0001
									Residual (within columns)	0.01464	6	0.00244
									Total	11.63	8
									Data summary
									Number of treatments (columns)	3
									Number of values (total)	9
									Number of families	1
									Number of comparisons per family	2
									Alpha	0.05
									Dunnett's multiple comparisons test	Mean Diff.	95.00% CI of diff.	Significant?	Summary	Adjusted P Value	B-?
									2 vs. 1.	2.573	2.457 to 2.688	Yes	****	<0.0001	A	1.
									2 vs. 3	2.206	2.090 to 2.321	Yes	****	<0.0001	C	3
									Test details	Mean 1	Mean 2	Mean Diff.	SE of diff.	n1	n2	q	DF
									2 vs. 1.	3.573	1	2.573	0.04033	3	3	63.78	6
									2 vs. 3	3.573	1.367	2.206	0.04033	3	3	54.69	6
Figure 2b
								in CREP-COIP fraction					One-way ANOVA followed
		AD-GFP	AD-HA-CRTC2	APC	Gluc	APC in IP system		HA/CREB	HA/CREB	HA/CREB			Table Analyzed	Data 1
	1	+	-	-	-	-	1	97.8727	101.144	100.983			Data sets analyzed	A-I
	2	-	+	-	-	-	2	285.846	301.276	225.123
	3	-	+	-	+	-	3	312.058	398.337	307.301			ANOVA summary
	4	-	+	+	-	-	4	169.06	171.069	166.202			F	39.82
	5	-	+	+	+	-	5	222.083	222.525	234.39			P value	<0.0001
	6	-	+	-	-	+	6	107.638	128.065	107.959			P value summary	****
	7	-	+	-	+	+	7	190.79	193.652	192.388			Significant diff. among means (P < 0.05)?	Yes
	8	-	+	+	-	+	8	87.7697	106.142	106.115			R squared	0.9465
	9	-	+	+	+	+	9	123.554	124.784	93.4971
													Brown-Forsythe test
													F (DFn, DFd)	0.8075 (8, 18)
													P value	0.6048
													P value summary	ns
													Are SDs significantly different (P < 0.05)?	No
													Bartlett's test
													Bartlett's statistic (corrected)
													P value
													P value summary
													Are SDs significantly different (P < 0.05)?
													ANOVA table	SS	DF	MS	F (DFn, DFd)	P value
													Treatment (between columns)	172364	8	21546	F (8, 18) = 39.82	P<0.0001
													Residual (within columns)	9740	18	541.1
													Total	182104	26
													Data summary
													Number of treatments (columns)	9
													Number of values (total)	27
													Number of families	1
													Number of comparisons per family	4
													Alpha	0.05
													Bonferroni's multiple comparisons test	Mean Diff.	95.00% CI of diff.	Significant?	Summary	Adjusted P Value
													2 vs. 4	102	49.28 to 154.7	Yes	***	0.0002	B-D
													3 vs. 5	112.9	60.20 to 165.6	Yes	****	<0.0001	C-E
													7 vs. 9	78.33	25.64 to 131.0	Yes	**	0.0025	G-I
													5 vs. 9	112.4	59.69 to 165.1	Yes	****	<0.0001	E-I
													Test details	Mean 1	Mean 2	Mean Diff.	SE of diff.	n1	n2	t	DF
													2 vs. 4	270.7	168.8	102	18.99	3	3	5.369	18
													3 vs. 5	339.2	226.3	112.9	18.99	3	3	5.944	18
													7 vs. 9	192.3	113.9	78.33	18.99	3	3	4.124	18
													5 vs. 9	226.3	113.9	112.4	18.99	3	3	5.917	18
Figure 2c
			CRTC2-COIP fraction								Two-way ANOVA followed Bonferroni's multiple comparisons test
		band gray signal	CREB/CRTC2	CREB/CRTC2	CREB/CRTC2	CBP/CRTC2	CBP/CRTC2	CBP/CRTC2			Table Analyzed	Data 1
		APC-	0.952032	0.955154	0.939708	0.594081	0.597891	0.605919
		APC+	0.630365	0.624956	0.629094	0.616292	0.615244	0.603095			Two-way RM ANOVA	Matching: Stacked
											Assume sphericity?	Yes
											Alpha	0.05
											Source of Variation	% of total variation	P value	P value summary	Significant?
											APC x CREB/CRTC2， CBP/CRTC2	25.79	0.0193	*	Yes
											APC	22.61	0.0239	*	Yes
											CREB/CRTC2， CBP/CRTC2	40.93	0.0023	**	Yes
											Subject	3.463	0.7521	ns	No
											ANOVA table	SS	DF	MS	F (DFn, DFd)
											APC x CREB/CRTC2， CBP/CRTC2	0.1109	1	0.1109	F (1, 4) = 14.33
											APC	0.0972	1	0.0972	F (1, 4) = 12.56
											CREB/CRTC2， CBP/CRTC2	0.1759	1	0.1759	F (1, 4) = 47.28
											Subject	0.01488	4	0.003721	F (4, 4) = 0.4809
											Residual	0.03095	4	0.007738
											Difference between row means
											Mean of APC-	0.8165
											Mean of APC+	0.6365
											Difference between means	0.18
											SE of difference	0.05079
											95% CI of difference	0.03900 to 0.3210
											Difference between column means
											Mean of CREB/CRTC2	0.8476
											Mean of CBP/CRTC2	0.6054
											Difference between means	0.2422
											SE of difference	0.03522
											95% CI of difference	0.1444 to 0.3400
											Interaction CI
											Mean diff, A1 - B1	0.4344
											Mean diff, A2 - B2	0.04993
											(A1 -B1) - (A2 - B2)	0.3845
											95% CI of difference	0.1025 to 0.6665
											(B1 - A1) - (B2 - A2)	-0.3845
											95% CI of difference	-0.6665 to -0.1025
											Data summary
											Number of columns (CREB/CRTC2， CBP/CRTC2)	2
											Number of rows (APC)	2
											Number of subjects (Subject)	6
											Number of missing values	0
											Compare each cell mean with the other cell mean in that column
											Number of families	1
											Number of comparisons per family	2
											Alpha	0.05
											Bonferroni's multiple comparisons test	Mean Diff.	95.00% CI of diff.	Significant?	Summary	Adjusted P Value
											APC+ - APC-
											CREB/CRTC2	-0.3722	-0.6233 to -0.1212	Yes	*	0.0132
											CBP/CRTC2	0.01225	-0.2388 to 0.2633	No	ns	>0.9999
											Test details	Mean 1	Mean 2	Mean Diff.	SE of diff.	N1	N2	t
											APC+ - APC-
											CREB/CRTC2	0.6615	1.034	-0.3722	0.07182	3	3	5.183
											CBP/CRTC2	0.6115	0.5993	0.01225	0.07182	3	3	0.1705
Figure 2d
						Relative HIS/GST in GST-pull down fraction						one-way ANOVA followed Dunnett’s multiple comparisons test (compared with APC=0)
			GST-CREB beads	HIS-CRTC2-S171A protein	APC, uM	HIS/GST	HIS/GST	HIS/GST				Table Analyzed	Data 1
		1	+	-	0	0.188849	0.200581	0.189693				Data sets analyzed	A-G
		2	+	+	0	0.962883	1.01629	1.02082
		3	+	+	0	0.935213	0.893309	0.973318				ANOVA summary
		4	+	+	0	0.912208	0.961115	0.984405				F	278.9
		5	+	+	5	0.805505	0.861801	0.788094				P value	<0.0001
		6	+	+	10	0.484181	0.312	0.3223				P value summary	****
		7	+	+	50	0.170731	0.1125	0.1021				Significant diff. among means (P < 0.05)?	Yes
												R squared	0.9917
												Brown-Forsythe test
												F (DFn, DFd)	0.5927 (6, 14)
												P value	0.7314
												P value summary	ns
												Are SDs significantly different (P < 0.05)?	No
												Bartlett's test
												Bartlett's statistic (corrected)
												P value
												P value summary
												Are SDs significantly different (P < 0.05)?
												ANOVA table	SS	DF	MS	F (DFn, DFd)	P value
												Treatment (between columns)	59.54	6	9.924	F (6, 14) = 278.9	P<0.0001
												Residual (within columns)	0.4981	14	0.03558
												Total	60.04	20
												Data summary
												Number of treatments (columns)	7
												Number of values (total)	21
												Number of families	1
												Number of comparisons per family	6
												Alpha	0.05
												Dunnett's multiple comparisons test	Mean Diff.	95.00% CI of diff.	Significant?	Summary	Adjusted P Value	D-?
												4 vs. 1	4.014	3.565 to 4.462	Yes	****	<0.0001	A	1
												4 vs. 2	-0.2506	-0.6992 to 0.1979	No	ns	0.4212	B	2
												4 vs. 3	0.09845	-0.3501 to 0.5470	No	ns	0.9675	C	3
												4 vs. 5	0.7087	0.2602 to 1.157	Yes	**	0.0021	E	5
												4 vs. 6	1.891	1.443 to 2.340	Yes	****	<0.0001	F	6
												4 vs. 7	3.84	3.391 to 4.288	Yes	****	<0.0001	G	7
												Test details	Mean 1	Mean 2	Mean Diff.	SE of diff.	n1	n2	q	DF
												4 vs. 1	5.034	1.02	4.014	0.154	3	3	26.06	14
												4 vs. 2	5.034	5.285	-0.2506	0.154	3	3	1.627	14
												4 vs. 3	5.034	4.936	0.09845	0.154	3	3	0.6392	14
												4 vs. 5	5.034	4.325	0.7087	0.154	3	3	4.602	14
												4 vs. 6	5.034	3.143	1.891	0.154	3	3	12.28	14
												4 vs. 7	5.034	1.194	3.84	0.154	3	3	24.93	14
	Figure 3b+B226:T261
		IC50 of APC by CREB/CRTC2 two-hybrid
		APC, Log10(M)	relative Gal4-luc activity %	relative Gal4-luc activity %	relative Gal4-luc activity %
		-9	107.021	111.522	103.779
		-8	99.4977	99.5841	100.918
		-7	64.5839	85.9224	107.618
		-6	65.67	82.3932	92.7658
		-5	61.3194	69.9978	76.9726
		-4	10.2018	10.3248	10.277
		-3	0.32658	0.263658	0.312794

## Sheet: figure03
Figure 3b
		IC50 of APC by CREB/CRTC2 two-hybrid
		APC, Log10(M)	relative Gal4-luc activity %	relative Gal4-luc activity %	relative Gal4-luc activity %
		-9	107.021	111.522	103.779
		-8	99.4977	99.5841	100.918
		-7	64.5839	85.9224	107.618
		-6	65.67	82.3932	92.7658
		-5	61.3194	69.9978	76.9726
		-4	10.2018	10.3248	10.277
		-3	0.32658	0.263658	0.312794
Figure 3c
												One-way ANOVA followed Dunnett's multiple comparisons test
		MYC-CREB-ZIP	FLAG-CRTC2-WT	FSK	APC,uM		Relative FLAG/MYC in MYC-IP fraction	Relative FLAG/MYC in MYC-IP fraction	Relative FLAG/MYC in MYC-IP fraction			Table Analyzed	Figure 2g
	1	+	-	-	0	1	0.988709	0.988309	1.02298			Data sets analyzed	A-E
	2	+	+	+	0	2	4.1931	4.27222	4.22342
	3	+	+	+	1	3	3.87449	3.87179	3.78596			ANOVA summary
	4	+	+	+	5	4	3.59248	3.45379	3.26009			F	125.2
	5	+	+	+	10	5	2.4146	2.39316	2.22532			P value	<0.0001
												P value summary	****
												Significant diff. among means (P < 0.05)?	Yes
												R squared	0.9804
												Brown-Forsythe test
												F (DFn, DFd)	0.4746 (4, 10)
												P value	0.7538
												P value summary	ns
												Are SDs significantly different (P < 0.05)?	No
												Bartlett's test
												Bartlett's statistic (corrected)
												P value
												P value summary
												Are SDs significantly different (P < 0.05)?
												ANOVA table	SS	DF	MS	F (DFn, DFd)	P value
												Treatment (between columns)	20.49	4	5.123	F (4, 10) = 125.2	P<0.0001
												Residual (within columns)	0.4091	10	0.04091
												Total	20.9	14
												Data summary
												Number of treatments (columns)	5
												Number of values (total)	15
												Number of families	1
												Number of comparisons per family	4
												Alpha	0.05
												Dunnett's multiple comparisons test	Mean Diff.	95.00% CI of diff.	Significant?	Summary	Adjusted P Value	B-?
												2 vs. 1	3.33	2.852 to 3.807	Yes	****	<0.0001	A	1
												2 vs. 3	0.6855	0.2081 to 1.163	Yes	**	0.0066	C	3
												2 vs. 4	0.8941	0.4168 to 1.371	Yes	**	0.001	D	4
												2 vs. 5	2.019	1.541 to 2.496	Yes	****	<0.0001	E	5
												Test details	Mean 1	Mean 2	Mean Diff.	SE of diff.	n1	n2	q	DF
												2 vs. 1	4.33	1	3.33	0.1651	3	3	20.16	10
												2 vs. 3	4.33	3.644	0.6855	0.1651	3	3	4.151	10
												2 vs. 4	4.33	3.435	0.8941	0.1651	3	3	5.414	10
												2 vs. 5	4.33	2.311	2.019	0.1651	3	3	12.22	10
Figure 3d					IN MYC-IP fraction
		HA-CBP	TSA-0.5uM	APC,uM.	FLAG/MYC	FLAG/MYC	FLAG/MYC			One-way ANOVA followed Dunnett's multiple comparisons test
	1	-	-	0	0.996024	1.00199	1.10199			Table Analyzed	Data 1
	2	+	-	0	2.28145	2.41601	2.16023			Data sets analyzed	A-E
	3	+	+	0	2.66688	2.7481	2.84923
	4	+	+	2	1.19257	1.18744	1.29288			ANOVA summary
	5	+	+	5	0.538408	0.364821	0.652881			F	243.4
										P value	<0.0001
										P value summary	****
										Significant diff. among means (P < 0.05)?	Yes
										R squared	0.9898
										Brown-Forsythe test
										F (DFn, DFd)	0.5220 (4, 10)
										P value	0.7221
										P value summary	ns
										Are SDs significantly different (P < 0.05)?	No
										Bartlett's test
										Bartlett's statistic (corrected)
										P value
										P value summary
										Are SDs significantly different (P < 0.05)?
										ANOVA table	SS	DF	MS	F (DFn, DFd)	P value
										Treatment (between columns)	10.29	4	2.571	F (4, 10) = 243.4	P<0.0001
										Residual (within columns)	0.1057	10	0.01057
										Total	10.39	14
										Data summary
										Number of treatments (columns)	5
										Number of values (total)	15
										Number of families	1
										Number of comparisons per family	4
										Alpha	0.05
										Dunnett's multiple comparisons test	Mean Diff.	95.00% CI of diff.	Significant?	Summary	Adjusted P Value	C-?
										3 vs. 1	1.721	1.479 to 1.964	Yes	****	<0.0001	A	1
										3 vs. 2	0.4688	0.2262 to 0.7114	Yes	***	0.0008	B	2
										3 vs. 4	1.53	1.288 to 1.773	Yes	****	<0.0001	D	4
										3 vs. 5	2.236	1.993 to 2.479	Yes	****	<0.0001	E	5
										Test details	Mean 1	Mean 2	Mean Diff.	SE of diff.	n1	n2	q	DF
										3 vs. 1	2.755	1.033	1.721	0.08393	3	3	20.51	10
										3 vs. 2	2.755	2.286	0.4688	0.08393	3	3	5.586	10
										3 vs. 4	2.755	1.224	1.53	0.08393	3	3	18.23	10
										3 vs. 5	2.755	0.5187	2.236	0.08393	3	3	26.64	10

## Sheet: Figure04
Figure 4a left
	CHIP: CRE-G6pc	Relative enrichment folds
		ChIP CRTC2_ Ctrl	ChIP CRTC2_ Ctrl	ChIP CRTC2_ Ctrl	ChIP CRTC2_ Ctrl	ChIP CRTC2_ APC	ChIP CRTC2_ APC	ChIP CRTC2_ APC	ChIP CRTC2_ APC	ChIP CREB _Ctrl	ChIP CREB _Ctrl	ChIP CREB _Ctrl	ChIP CREB _Ctrl	ChIP CREB _APC	ChIP CREB _APC	ChIP CREB _APC	ChIP CREB _APC
	CRE-G6pc_Gluc0	0.8641	0.6934	0.7256	0.5074	0.8896	0.9112	0.9349	0.9885	0.3121	0.4587	0.3538	0.4482	0.5816	0.4443	0.6952	0.3757
	CRE-G6pc_Gluc30	19.91	16.43	17.81	16.08	7.52	13.25	9.83	10.28	0.757	0.4296	0.7839	0.6932	0.4198	0.6424	0.8712	0.7115
	CRE-G6pc_Gluc60	11.14	10.86	10.77	13.94	1.122	0.917	1.127	0.606	0.8834	0.9025	0.8974	0.9777	0.7558	0.9829	0.9992	0.8296
	Two-way ANOVA
	Table Analyzed	CHIP CRE-G6Pc
	Two-way RM ANOVA	Matching: Stacked
	Assume sphericity?	No
	Alpha	0.05
	Source of Variation	% of total variation	P value	P value summary	Significant?	Geisser-Greenhouse's epsilon
	Time x APC in CRTC2 IP, CREB IP	29.98	<0.0001	****	Yes
	Time	22.95	<0.0001	****	Yes	0.623
	APC in CRTC2 IP, CREB IP	44.92	<0.0001	****	Yes
	Subject	0.5286	0.7773	ns	No
	ANOVA table	SS	DF	MS	F (DFn, DFd)	P value
	Time x APC in CRTC2 IP, CREB IP	462.5	6	77.08	F (6, 24) = 74.05	P<0.0001
	Time	354	2	177	F (1.246, 14.95) = 170.0	P<0.0001
	APC in CRTC2 IP, CREB IP	692.9	3	231	F (3, 12) = 339.9	P<0.0001
	Subject	8.153	12	0.6794	F (12, 24) = 0.6526	P=0.7773
	Residual	24.98	24	1.041
	Data summary
	Number of columns (APC in CRTC2 IP, CREB IP)	4
	Number of rows (Time)	3
	Number of subjects (Subject)	16
	Number of missing values	0
	Within each row, compare columns (simple effects within rows)
	Number of families	3
	Number of comparisons per family	6
	Alpha	0.05
	Sidak's multiple comparisons test	Mean Diff.	95.00% CI of diff.	Significant?	Summary	Adjusted P Value
	CRE-G6pc_Gluc0
	APC_CRTC2 IP vs. Ctrl _CRTC2 IP	0.2334	-0.1756 to 0.6425	No	ns	0.2422
	Ctrl _CREB IP vs. Ctrl _CRTC2 IP	-0.3044	-0.6764 to 0.06758	No	ns	0.1005
	APC _CREB IP vs. Ctrl _CRTC2 IP	-0.1734	-0.5670 to 0.2202	No	ns	0.5986
	Ctrl _CREB IP vs. APC_CRTC2 IP	-0.5379	-0.7153 to -0.3604	Yes	***	0.0004
	APC _CREB IP vs. APC_CRTC2 IP	-0.4069	-0.8020 to -0.01169	Yes	*	0.0456
	APC _CREB IP vs. Ctrl _CREB IP	0.131	-0.2284 to 0.4904	No	ns	0.6709
	CRE-G6pc_Gluc30
	APC_CRTC2 IP vs. Ctrl _CRTC2 IP	-7.338	-13.18 to -1.497	Yes	*	0.0183
	Ctrl _CREB IP vs. Ctrl _CRTC2 IP	-16.89	-22.19 to -11.59	Yes	**	0.0016
	APC _CREB IP vs. Ctrl _CRTC2 IP	-16.9	-22.17 to -11.62	Yes	**	0.0016
	Ctrl _CREB IP vs. APC_CRTC2 IP	-9.554	-16.78 to -2.327	Yes	*	0.0226
	APC _CREB IP vs. APC_CRTC2 IP	-9.559	-16.77 to -2.350	Yes	*	0.0224
	APC _CREB IP vs. Ctrl _CREB IP	-0.0047	-0.4851 to 0.4757	No	ns	>0.9999
	CRE-G6pc_Gluc60
	APC_CRTC2 IP vs. Ctrl _CRTC2 IP	-10.73	-15.25 to -6.220	Yes	**	0.0036
	Ctrl _CREB IP vs. Ctrl _CRTC2 IP	-10.76	-15.45 to -6.078	Yes	**	0.0045
	APC _CREB IP vs. Ctrl _CRTC2 IP	-10.79	-15.43 to -6.140	Yes	**	0.0043
	Ctrl _CREB IP vs. APC_CRTC2 IP	-0.02775	-0.7534 to 0.6979	No	ns	>0.9999
	APC _CREB IP vs. APC_CRTC2 IP	-0.05113	-0.6728 to 0.5706	No	ns	0.9996
	APC _CREB IP vs. Ctrl _CREB IP	-0.02338	-0.3417 to 0.2949	No	ns	0.9996
	Test details	Mean 1	Mean 2	Mean Diff.	SE of diff.	N1	N2	t	DF
	CRE-G6pc_Gluc0
	APC_CRTC2 IP vs. Ctrl _CRTC2 IP	0.9311	0.6976	0.2334	0.07645	4	4	3.053	3.5
	Ctrl _CREB IP vs. Ctrl _CRTC2 IP	0.3932	0.6976	-0.3044	0.08172	4	4	3.725	4.355
	APC _CREB IP vs. Ctrl _CRTC2 IP	0.5242	0.6976	-0.1734	0.1023	4	4	1.695	5.995
	Ctrl _CREB IP vs. APC_CRTC2 IP	0.3932	0.9311	-0.5379	0.04171	4	4	12.9	4.877
	APC _CREB IP vs. APC_CRTC2 IP	0.5242	0.9311	-0.4069	0.07439	4	4	5.469	3.53
	APC _CREB IP vs. Ctrl _CREB IP	0.5242	0.3932	0.131	0.0798	4	4	1.642	4.428
	CRE-G6pc_Gluc30
	APC_CRTC2 IP vs. Ctrl _CRTC2 IP	10.22	17.56	-7.338	1.463	4	4	5.016	5.52
	Ctrl _CREB IP vs. Ctrl _CRTC2 IP	0.6659	17.56	-16.89	0.8723	4	4	19.36	3.052
	APC _CREB IP vs. Ctrl _CRTC2 IP	0.6612	17.56	-16.9	0.8736	4	4	19.34	3.07
	Ctrl _CREB IP vs. APC_CRTC2 IP	0.6659	10.22	-9.554	1.18	4	4	8.097	3.028
	APC _CREB IP vs. APC_CRTC2 IP	0.6612	10.22	-9.559	1.181	4	4	8.095	3.038
	APC _CREB IP vs. Ctrl _CREB IP	0.6612	0.6659	-0.0047	0.1238	4	4	0.03795	5.879
	CRE-G6pc_Gluc60
	APC_CRTC2 IP vs. Ctrl _CRTC2 IP	0.943	11.68	-10.73	0.7681	4	4	13.98	3.157
	Ctrl _CREB IP vs. Ctrl _CRTC2 IP	0.9153	11.68	-10.76	0.7586	4	4	14.19	3.005
	APC _CREB IP vs. Ctrl _CRTC2 IP	0.8919	11.68	-10.79	0.7606	4	4	14.18	3.037
	Ctrl _CREB IP vs. APC_CRTC2 IP	0.9153	0.943	-0.02775	0.1243	4	4	0.2232	3.18
	APC _CREB IP vs. APC_CRTC2 IP	0.8919	0.943	-0.05113	0.1361	4	4	0.3756	4.332
	APC _CREB IP vs. Ctrl _CREB IP	0.8919	0.9153	-0.02338	0.06298	4	4	0.3712	3.755
Figure 4a middel
	CHIP: CRE-Pck1		Relative enrichment folds
		ChIP CRTC2_ Ctrl	ChIP CRTC2_ Ctrl	ChIP CRTC2_ Ctrl	ChIP CRTC2_ Ctrl	ChIP CRTC2_ APC	ChIP CRTC2_ APC	ChIP CRTC2_ APC	ChIP CRTC2_ APC	ChIP CREB _Ctrl	ChIP CREB _Ctrl	ChIP CREB _Ctrl	ChIP CREB _Ctrl	ChIP CREB _APC	ChIP CREB _APC	ChIP CREB _APC	ChIP CREB _APC		Table Analyzed	CHIP: CRE-PCK1
	CRE-Pck1_Gluc0	0.9197	0.8034	0.8737	0.8688	0.7413	0.9841	0.966	0.9938	0.7584	0.4696	0.3728	0.553	0.7685	0.3145	0.3024	0.3515
	CRE-Pck1_Gluc30	21.58	28.89	27.01	23.29	14.89	15.167	13.92	12.43	0.6753	0.3177	0.5343	0.3383	0.4477	0.5498	0.5008	0.5917		Two-way RM ANOVA	Matching: Stacked
	CRE-Pck1_Gluc60	32.11	21.91	25.32	35.54	15.07	18.54	15.96	17.71	0.7639	0.5247	0.3226	0.4665	0.6467	0.5053	0.378	0.3417		Assume sphericity?	No
																			Alpha	0.05
																			Source of Variation	% of total variation	P value	P value summary	Significant?	Geisser-Greenhouse's epsilon
																			Gluc time x APC+CHIP CRE-Pck1	24.65	<0.0001	****	Yes
																			Gluc time	21.29	<0.0001	****	Yes	0.5246
																			APC+CHIP CRE-Pck1	50.98	<0.0001	****	Yes
																			Subject	0.3077	0.9954	ns	No
																			ANOVA table	SS	DF	MS	F (DFn, DFd)	P value
																			Gluc time x APC+CHIP CRE-Pck1	1298	6	216.3	F (6, 24) = 35.54	P<0.0001
																			Gluc time	1121	2	560.4	F (1.049, 12.59) = 92.08	P<0.0001
																			APC+CHIP CRE-Pck1	2684	3	894.8	F (3, 12) = 662.8	P<0.0001
																			Subject	16.2	12	1.35	F (12, 24) = 0.2218	P=0.9954
																			Residual	146.1	24	6.086
																			Data summary
																			Number of columns (APC+CHIP CRE-Pck1)	4
																			Number of rows (Gluc time)	3
																			Number of subjects (Subject)	16
																			Number of missing values	0
Figure 4a right
	CHIP: CRE-Pgc-1a		Relative enrichment folds
		ChIP CRTC2_ Ctrl	ChIP CRTC2_ Ctrl	ChIP CRTC2_ Ctrl	ChIP CRTC2_ Ctrl	ChIP CRTC2_ APC	ChIP CRTC2_ APC	ChIP CRTC2_ APC	ChIP CRTC2_ APC	ChIP CREB _Ctrl	ChIP CREB _Ctrl	ChIP CREB _Ctrl	ChIP CREB _Ctrl	ChIP CREB _APC	ChIP CREB _APC	ChIP CREB _APC	ChIP CREB _APC		Table Analyzed	CHIP: CRE-Pgc1a
	CRE-Pgc-1a_Gluc0	0.9043	0.8567	0.871	0.9046	0.9556	0.8767	0.9242	0.9745	0.5014	0.8412	0.7026	0.739	0.7127	0.5738	0.7031	0.6392
	CRE-Pgc-1a_Gluc30	7.2314	7.957	6.419	7.7156	4.8843	5.9136	3.3264	4.5623	0.6648	0.6531	0.7439	0.8115	0.6787	0.744	0.6574	0.4064		Two-way RM ANOVA	Matching: Stacked
	CRE-Pgc-1a_Gluc60	8.0623	8.7651	8.2303	7.5128	3.7762	5.4219	2.8365	3.1602	0.8985	0.81	0.9786	0.8199	0.5562	0.3262	0.6772	0.7378		Assume sphericity?	No
																			Alpha	0.05
																			Source of Variation	% of total variation	P value	P value summary	Significant?	Geisser-Greenhouse's epsilon
																			Glucagon time x APC+CHIP：CRE-PGC1a	24.75	<0.0001	****	Yes
																			Glucagon time	19.52	<0.0001	****	Yes	0.9032
																			APC+CHIP：CRE-PGC1a	52.96	<0.0001	****	Yes
																			Subject	1.524	0.0301	*	Yes
																			ANOVA table	SS	DF	MS	F (DFn, DFd)	P value
																			Glucagon time x APC+CHIP：CRE-PGC1a	87.91	6	14.65	F (6, 24) = 79.43	P<0.0001
																			Glucagon time	69.32	2	34.66	F (1.806, 21.68) = 187.9	P<0.0001
																			APC+CHIP：CRE-PGC1a	188.1	3	62.71	F (3, 12) = 139.1	P<0.0001
																			Subject	5.411	12	0.451	F (12, 24) = 2.445	P=0.0301
																			Residual	4.427	24	0.1845
																			Data summary
																			Number of columns (APC+CHIP：CRE-PGC1a)	4
																			Number of rows (Glucagon time)	3
																			Number of subjects (Subject)	16
																			Number of missing values	0
																			Within each row, compare columns (simple effects within rows)
																			Number of families	3
																			Number of comparisons per family	6
																			Alpha	0.05
																			Bonferroni's multiple comparisons test	Mean Diff.	95.00% CI of diff.	Significant?	Summary	Adjusted P Value
																			CRE-Pgc-1a_Gluc0
																			APC_ChIP: CRTC2 vs. Ctrl_ChIP: CRTC2	0.0486	-0.05812 to 0.1553	No	ns	0.6464
																			Ctrl_ChIP: CREB vs. Ctrl_ChIP: CRTC2	-0.1881	-0.6135 to 0.2373	No	ns	0.4537
																			APC_ChIP: CREB vs. Ctrl_ChIP: CRTC2	-0.227	-0.3995 to -0.05440	Yes	*	0.0192
																			Ctrl_ChIP: CREB vs. APC_ChIP: CRTC2	-0.2367	-0.6337 to 0.1603	No	ns	0.2383
																			APC_ChIP: CREB vs. APC_ChIP: CRTC2	-0.2756	-0.4352 to -0.1159	Yes	**	0.0043
																			APC_ChIP: CREB vs. Ctrl_ChIP: CREB	-0.03885	-0.4065 to 0.3288	No	ns	>0.9999
																			CRE-Pgc-1a_Gluc30
																			APC_ChIP: CRTC2 vs. Ctrl_ChIP: CRTC2	-2.659	-5.300 to -0.01801	Yes	*	0.0486
																			Ctrl_ChIP: CREB vs. Ctrl_ChIP: CRTC2	-6.612	-8.688 to -4.536	Yes	**	0.0016
																			APC_ChIP: CREB vs. Ctrl_ChIP: CRTC2	-6.709	-8.688 to -4.730	Yes	**	0.001
																			Ctrl_ChIP: CREB vs. APC_ChIP: CRTC2	-3.953	-7.250 to -0.6568	Yes	*	0.0296
																			APC_ChIP: CREB vs. APC_ChIP: CRTC2	-4.05	-7.277 to -0.8235	Yes	*	0.0256
																			APC_ChIP: CREB vs. Ctrl_ChIP: CREB	-0.0967	-0.4727 to 0.2793	No	ns	>0.9999
																			CRE-Pgc-1a_Gluc60
																			APC_ChIP: CRTC2 vs. Ctrl_ChIP: CRTC2	-4.344	-7.319 to -1.369	Yes	*	0.0121
																			Ctrl_ChIP: CREB vs. Ctrl_ChIP: CRTC2	-7.266	-8.819 to -5.713	Yes	***	0.0004
																			APC_ChIP: CREB vs. Ctrl_ChIP: CRTC2	-7.568	-8.965 to -6.171	Yes	***	0.0001
																			Ctrl_ChIP: CREB vs. APC_ChIP: CRTC2	-2.922	-6.480 to 0.6357	No	ns	0.087
																			APC_ChIP: CREB vs. APC_ChIP: CRTC2	-3.224	-6.678 to 0.2294	No	ns	0.0611
																			APC_ChIP: CREB vs. Ctrl_ChIP: CREB	-0.3024	-0.7759 to 0.1711	No	ns	0.2214
																			Test details	Mean 1	Mean 2	Mean Diff.	SE of diff.	N1	N2	t	DF
																			CRE-Pgc-1a_Gluc0
																			APC_ChIP: CRTC2 vs. Ctrl_ChIP: CRTC2	0.9328	0.8842	0.0486	0.02455	4	4	1.98	4.739
																			Ctrl_ChIP: CREB vs. Ctrl_ChIP: CRTC2	0.6961	0.8842	-0.1881	0.07222	4	4	2.604	3.172
																			APC_ChIP: CREB vs. Ctrl_ChIP: CRTC2	0.6572	0.8842	-0.227	0.03442	4	4	6.593	3.826
																			Ctrl_ChIP: CREB vs. APC_ChIP: CRTC2	0.6961	0.9328	-0.2367	0.07434	4	4	3.184	3.536
																			APC_ChIP: CREB vs. APC_ChIP: CRTC2	0.6572	0.9328	-0.2756	0.03867	4	4	7.125	5.21
																			APC_ChIP: CREB vs. Ctrl_ChIP: CREB	0.6572	0.6961	-0.03885	0.07816	4	4	0.497	4.18
																			CRE-Pgc-1a_Gluc30
																			APC_ChIP: CRTC2 vs. Ctrl_ChIP: CRTC2	4.672	7.331	-2.659	0.6318	4	4	4.208	5.088
																			Ctrl_ChIP: CREB vs. Ctrl_ChIP: CRTC2	0.7183	7.331	-6.612	0.3413	4	4	19.37	3.071
																			APC_ChIP: CREB vs. Ctrl_ChIP: CRTC2	0.6216	7.331	-6.709	0.3473	4	4	19.32	3.285
																			Ctrl_ChIP: CREB vs. APC_ChIP: CRTC2	0.7183	4.672	-3.953	0.5343	4	4	7.399	3.029
																			APC_ChIP: CREB vs. APC_ChIP: CRTC2	0.6216	4.672	-4.05	0.5381	4	4	7.526	3.116
																			APC_ChIP: CREB vs. Ctrl_ChIP: CREB	0.6216	0.7183	-0.0967	0.08281	4	4	1.168	4.411
																			CRE-Pgc-1a_Gluc60
																			APC_ChIP: CRTC2 vs. Ctrl_ChIP: CRTC2	3.799	8.143	-4.344	0.6303	4	4	6.892	4.16
																			Ctrl_ChIP: CREB vs. Ctrl_ChIP: CRTC2	0.8768	8.143	-7.266	0.2609	4	4	27.85	3.139
																			APC_ChIP: CREB vs. Ctrl_ChIP: CRTC2	0.5744	8.143	-7.568	0.2735	4	4	27.67	3.734
																			Ctrl_ChIP: CREB vs. APC_ChIP: CRTC2	0.8768	3.799	-2.922	0.5764	4	4	5.069	3.028
																			APC_ChIP: CREB vs. APC_ChIP: CRTC2	0.5744	3.799	-3.224	0.5822	4	4	5.538	3.15
																			APC_ChIP: CREB vs. Ctrl_ChIP: CREB	0.5744	0.8768	-0.3024	0.09905	4	4	3.053	4.083
Figure 4b-left
	G6pc mRNA levels									Table Analyzed	APC vs. G6pc
		1_0_-	2_0_+	3_50_-	4_1_+	5_5_+	6_50_+			Data sets analyzed	A-F
	APC	0	0	50	1	5	50
	Gluc, 100nM, 4H	-	+	-	+	+	+			ANOVA summary
	G6pc	0.69655	2701.98	0.944039	2522.71	2146.09	695.54			F	53.64
	G6pc	0.807596	2031	1.37629	3415.56	1826.34	489.109			P value	<0.0001
	G6pc	0.718153	2964.35	0.987764	2318.36	1756.15	764.886			P value summary	****
	G6pc	0.648947	3807.35	1.48104	2777.74	2798.92	462.55			Significant diff. among means (P < 0.05)?	Yes
	G6pc	1.08159	4012.63	0.718031	2117.89	957.658	318.866			R squared	0.8994
	G6pc	1.35817	2657.45	0.733366	2471.97	1410.85	294.822
										Brown-Forsythe test
										F (DFn, DFd)	3.852 (5, 30)
										P value	0.0082
										P value summary	**
										Are SDs significantly different (P < 0.05)?	Yes
										Bartlett's test
										Bartlett's statistic (corrected)	135.4
										P value	<0.0001
										P value summary	****
										Are SDs significantly different (P < 0.05)?	Yes
										ANOVA table	SS	DF	MS	F (DFn, DFd)	P value
										Treatment (between columns)	53764668	5	10752934	F (5, 30) = 53.64	P<0.0001
										Residual (within columns)	6013684	30	200456
										Total	59778353	35
										Data summary
										Number of treatments (columns)	6
										Number of values (total)	36
										Number of families	1
										Number of comparisons per family	5
										Alpha	0.05
										Dunnett's multiple comparisons test	Mean Diff.	95.00% CI of diff.	Significant?	Summary	Adjusted P Value	B-?
										2_0_+ vs. 1_0_-	3028	2341 to 3715	Yes	****	<0.0001	A	1_0_-
										2_0_+ vs. 3_50_-	3028	2341 to 3715	Yes	****	<0.0001	C	3_50_-
										2_0_+ vs. 4_1_+	425.1	-261.7 to 1112	No	ns	0.3521	D	4_1_+
										2_0_+ vs. 5_5_+	1213	526.3 to 1900	Yes	***	0.0003	E	5_5_+
										2_0_+ vs. 6_50_+	2525	1838 to 3212	Yes	****	<0.0001	F	6_50_+
										Test details	Mean 1	Mean 2	Mean Diff.	SE of diff.	n1	n2	q	DF
										2_0_+ vs. 1_0_-	3029	0.8852	3028	258.5	6	6	11.71	30
										2_0_+ vs. 3_50_-	3029	1.04	3028	258.5	6	6	11.71	30
										2_0_+ vs. 4_1_+	3029	2604	425.1	258.5	6	6	1.644	30
										2_0_+ vs. 5_5_+	3029	1816	1213	258.5	6	6	4.693	30
										2_0_+ vs. 6_50_+	3029	504.3	2525	258.5	6	6	9.768	30
Figure 4b-middle
	Pck1 mRNA levels
			1_0_-	2_0_+	3_50_-	4_1_+	5_5_+	6_50_+				One-way ANOVA
		APC	0	0	50	1	5	50				Table Analyzed	APC vs. Pck1
		Gluc, 100nM, 4H	-	+	-	+	+	+				Data sets analyzed	A-F
		Pck1	0.906371	571.873	1.24922	676.046	456.152	99.3469
		Pck1	1.0188	564.438	1.4499	563.152	469.264	101.643				ANOVA summary
		Pck1	1.693	386.422	1.59788	655.074	372.345	89.236				F	70.74
		Pck1	0.913206	744.549	0.966667	589.092	210.744	88.9277				P value	<0.0001
		Pck1	1.05567	671.14	0.924955	526.578	131.284	75.7201				P value summary	****
		Pck1	0.759875	762.803	0.608834	568.921	298.755	58.1292				Significant diff. among means (P < 0.05)?	Yes
												R squared	0.9218
												Brown-Forsythe test
												F (DFn, DFd)	8.791 (5, 30)
												P value	<0.0001
												P value summary	****
												Are SDs significantly different (P < 0.05)?	Yes
												Bartlett's test
												Bartlett's statistic (corrected)	110.9
												P value	<0.0001
												P value summary	****
												Are SDs significantly different (P < 0.05)?	Yes
												ANOVA table	SS	DF	MS	F (DFn, DFd)	P value
												Treatment (between columns)	2450292	5	490058	F (5, 30) = 70.74	P<0.0001
												Residual (within columns)	207825	30	6927
												Total	2658117	35
												Data summary
												Number of treatments (columns)	6
												Number of values (total)	36
												Number of families	1
												Number of comparisons per family	5
												Alpha	0.05
												Dunnett's multiple comparisons test	Mean Diff.	95.00% CI of diff.	Significant?	Summary	Adjusted P Value	B-?
												2_0_+ vs. 1_0_-	615.8	488.1 to 743.5	Yes	****	<0.0001	A	1_0_-
												2_0_+ vs. 3_50_-	615.7	488.1 to 743.4	Yes	****	<0.0001	C	3_50_-
												2_0_+ vs. 4_1_+	20.39	-107.3 to 148.1	No	ns	0.9914	D	4_1_+
												2_0_+ vs. 5_5_+	293.8	166.1 to 421.5	Yes	****	<0.0001	E	5_5_+
												2_0_+ vs. 6_50_+	531.4	403.7 to 659.0	Yes	****	<0.0001	F	6_50_+
												Test details	Mean 1	Mean 2	Mean Diff.	SE of diff.	n1	n2	q	DF
												2_0_+ vs. 1_0_-	616.9	1.058	615.8	48.05	6	6	12.82	30
												2_0_+ vs. 3_50_-	616.9	1.133	615.7	48.05	6	6	12.81	30
												2_0_+ vs. 4_1_+	616.9	596.5	20.39	48.05	6	6	0.4244	30
												2_0_+ vs. 5_5_+	616.9	323.1	293.8	48.05	6	6	6.114	30
												2_0_+ vs. 6_50_+	616.9	85.5	531.4	48.05	6	6	11.06	30
Figure 4b-right
	PGc-1a mRNA levels
		1_0_-	2_0_+	3_50_-	4_1_+	5_5_+	6_50_+			Table Analyzed	APC vs. Pgc1a
	APC	0	0	50	1	5	50			Data sets analyzed	A-F
	Gluc, 100nM, 4H	-	+	-	+	+	+
	PGc-1a	1.49444	18.3689	0.935619	8.22907	6.85612	4.99746			ANOVA summary
	PGc-1a	0.871291	12.6281	1.17039	14.9978	5.62198	3.41294			F	43.83
	PGc-1a	1.06576	10.1856	1.14167	14.3007	7.00934	5.58316			P value	<0.0001
	PGc-1a	1.05758	10.7485	1.1825	15.9926	6.8297	4.40111			P value summary	****
	PGc-1a	1.2307	14.1923	0.964434	16.9982	2.49355	5.27182			Significant diff. among means (P < 0.05)?	Yes
	PGc-1a	0.589033	15.591	1.23653	9.84677	5.67853	2.27937			R squared	0.8796
										Brown-Forsythe test
										F (DFn, DFd)	3.721 (5, 30)
										P value	0.0097
										P value summary	**
										Are SDs significantly different (P < 0.05)?	Yes
										Bartlett's test
										Bartlett's statistic (corrected)	42.46
										P value	<0.0001
										P value summary	****
										Are SDs significantly different (P < 0.05)?	Yes
										ANOVA table	SS	DF	MS	F (DFn, DFd)	P value
										Treatment (between columns)	973.7	5	194.7	F (5, 30) = 43.83	P<0.0001
										Residual (within columns)	133.3	30	4.443
										Total	1107	35
										Data summary
										Number of treatments (columns)	6
										Number of values (total)	36
										Number of families	1
										Number of comparisons per family	5
										Alpha	0.05
										Dunnett's multiple comparisons test	Mean Diff.	95.00% CI of diff.	Significant?	Summary	Adjusted P Value	B-?
										2_0_+ vs. 1_0_-	12.57	9.334 to 15.80	Yes	****	<0.0001	A	1_0_-
										2_0_+ vs. 3_50_-	12.51	9.280 to 15.75	Yes	****	<0.0001	C	3_50_-
										2_0_+ vs. 4_1_+	0.2249	-3.009 to 3.458	No	ns	0.9997	D	4_1_+
										2_0_+ vs. 5_5_+	7.871	4.637 to 11.10	Yes	****	<0.0001	E	5_5_+
										2_0_+ vs. 6_50_+	9.295	6.061 to 12.53	Yes	****	<0.0001	F	6_50_+
										Test details	Mean 1	Mean 2	Mean Diff.	SE of diff.	n1	n2	q	DF
										2_0_+ vs. 1_0_-	13.62	1.051	12.57	1.217	6	6	10.33	30
										2_0_+ vs. 3_50_-	13.62	1.105	12.51	1.217	6	6	10.28	30
										2_0_+ vs. 4_1_+	13.62	13.39	0.2249	1.217	6	6	0.1848	30
										2_0_+ vs. 5_5_+	13.62	5.748	7.871	1.217	6	6	6.468	30
										2_0_+ vs. 6_50_+	13.62	4.324	9.295	1.217	6	6	7.638	30
Figure 4c
	glucose output
	APCμM	Glucose, ng/ul	Glucose, ng/ul	Glucose, ng/ul				Table Analyzed	Figreu 3c
	0	13.703	13.607	13.415				Data sets analyzed	A-D
	1	9.859	8.514	9.283
	5	7.073	6.977	6.784				ANOVA summary
	30	5.987	4.462	6.124				F	110.1
								P value	<0.0001
								P value summary	****
								Significant diff. among means (P < 0.05)?	Yes
								R squared	0.9764
								Brown-Forsythe test
								F (DFn, DFd)	0.7619 (3, 8)
								P value	0.5464
								P value summary	ns
								Are SDs significantly different (P < 0.05)?	No
								Bartlett's test
								Bartlett's statistic (corrected)
								P value
								P value summary
								Are SDs significantly different (P < 0.05)?
								ANOVA table	SS	DF	MS	F (DFn, DFd)	P value
								Treatment (between columns)	111.4	3	37.15	F (3, 8) = 110.1	P<0.0001
								Residual (within columns)	2.699	8	0.3374
								Total	114.1	11
								Data summary
								Number of treatments (columns)	4
								Number of values (total)	12
								Number of families	1
								Number of comparisons per family	3
								Alpha	0.05
								Dunnett's multiple comparisons test	Mean Diff.	95.00% CI of diff.	Significant?	Summary	Adjusted P Value	A-?
								0μM vs. 1μM	4.356	2.991 to 5.722	Yes	****	<0.0001	B	1μM
								0μM vs. 5uM	6.63	5.265 to 7.996	Yes	****	<0.0001	C	5uM
								0μM vs. 30uM	8.051	6.685 to 9.416	Yes	****	<0.0001	D	30uM
								Test details	Mean 1	Mean 2	Mean Diff.	SE of diff.	n1	n2	q	DF
								0μM vs. 1μM	13.58	9.219	4.356	0.4743	3	3	9.185	8
								0μM vs. 5uM	13.58	6.945	6.63	0.4743	3	3	13.98	8
								0μM vs. 30uM	13.58	5.524	8.051	0.4743	3	3	16.97	8
Figrue 4d
	GLUC	mins	CTRL	CTRL	CTRL	APC	APC	APC			Table Analyzed	Figure 3d
	+	0	1	0.987658	0.992638	1.1397	1.17842	1.03986
	+	30	3.9897	3.70824	4.14122	3.88912	4.38625	4.3864			Two-way RM ANOVA	Matching: Stacked
	+	60	3.66008	3.94966	3.64571	3.98914	4.10224	4.03308			Assume sphericity?	No
	+	120	3.53193	3.45448	3.4682	3.42854	3.79063	3.80265			Alpha	0.05
											Source of Variation	% of total variation	P value	P value summary	Significant?	Geisser-Greenhouse's epsilon
											glucagon time x APC	0.0719	0.775	ns	No
											glucagon time	97.97	<0.0001	****	Yes	0.4594
											APC	0.7886	0.0482	*	Yes
											Subject	0.399	0.251	ns	No
											ANOVA table	SS	DF	MS	F (DFn, DFd)	P value
											glucagon time x APC	0.02641	3	0.008802	F (3, 12) = 0.3716	P=0.7750
											glucagon time	35.98	3	11.99	F (1.378, 5.513) = 506.3	P<0.0001
											APC	0.2896	1	0.2896	F (1, 4) = 7.907	P=0.0482
											Subject	0.1465	4	0.03663	F (4, 12) = 1.546	P=0.2510
											Residual	0.2843	12	0.02369
											Difference between column means
											Mean of CTRL	3.044
											Mean of APC	3.264
											Difference between means	-0.2197
											SE of difference	0.07814
											95% CI of difference	-0.4366 to -0.002769
											Data summary
											Number of columns (APC)	2
											Number of rows (glucagon time)	4
											Number of subjects (Subject)	6
											Number of missing values	0
											multiple comparisons
											Compare each cell mean with the other cell mean in that row
											Number of families	1
											Number of comparisons per family	4
											Alpha	0.05
											Bonferroni's multiple comparisons test	Mean Diff.	95.00% CI of diff.	Significant?	Summary	Adjusted P Value
											APC - CTRL
											GLUC-0	0.1259	-0.2327 to 0.4845	No	ns	0.3667
											GLUC-30	0.2742	-0.6669 to 1.215	No	ns	>0.9999
											GLUC-60	0.2897	-0.4127 to 0.9920	No	ns	0.35
											GLUC-120	0.1891	-0.8039 to 1.182	No	ns	>0.9999
											Test details	Mean 1	Mean 2	Mean Diff.	SE of diff.	N1	N2	t	DF
											APC - CTRL
											GLUC-0	1.119	0.9934	0.1259	0.04143	3	3	3.039	2.03
											GLUC-30	4.221	3.946	0.2742	0.2087	3	3	1.314	3.745
											GLUC-60	4.041	3.752	0.2897	0.1043	3	3	2.776	2.437
											GLUC-120	3.674	3.485	0.1891	0.125	3	3	1.512	2.151
Figrue 4e	APC vs.Ad-G6p-luc
		relative AD-G6P-LUC activity										Two-way ANOVA followed Bonferroni's test
		LV-GFP	LV-GFP	LV-GFP	LV-GFP	LV-CRTC2-S171A	LV-CRTC2-S171A	LV-CRTC2-S171A	LV-CRTC2-S171A			Table Analyzed	First look grouped data
	Ctrl	85.4	100	103.4	90	315.6	346.32	315.36	306.7
	APC	60.3	98.2021	72.92	97.4	205.4	199.45	206.4	223.1			Two-way RM ANOVA	Matching: Stacked
												Assume sphericity?	Yes
												Alpha	0.05
												Source of Variation	% of total variation	P value	P value summary	Significant?
												APC x LV-CRTC2(S171A)	6.548	0.0008	***	Yes
												APC	10.23	0.0002	***	Yes
												LV-CRTC2(S171A)	81.59	<0.0001	****	Yes
												Subject	0.6345	0.6998	ns	No
												ANOVA table	SS	DF	MS	F (DFn, DFd)	P value
												APC x LV-CRTC2(S171A)	9983	1	9983	F (1, 6) = 39.58	P=0.0008
												APC	15601	1	15601	F (1, 6) = 61.85	P=0.0002
												LV-CRTC2(S171A)	124381	1	124381	F (1, 6) = 771.5	P<0.0001
												Subject	967.3	6	161.2	F (6, 6) = 0.6392	P=0.6998
												Residual	1513	6	252.2
												Difference between row means
												Mean of Ctrl	207.8
												Mean of APC	145.4
												Difference between means	62.45
												SE of difference	7.941
												95% CI of difference	43.02 to 81.88
												Difference between column means
												Mean of LV-GFP	88.45
												Mean of LV-CRTC2(S171A)	264.8
												Difference between means	-176.3
												SE of difference	6.349
												95% CI of difference	-191.9 to -160.8
												Interaction CI
												Mean diff, A1 - B1	-226.3
												Mean diff, A2 - B2	-126.4
												(A1 -B1) - (A2 - B2)	-99.91
												95% CI of difference	-138.8 to -61.05
												(B1 - A1) - (B2 - A2)	99.91
												95% CI of difference	61.05 to 138.8
												Data summary
												Number of columns (LV-CRTC2(S171A))	2
												Number of rows (APC)	2
												Number of subjects (Subject)	8
												Number of missing values	0
												Compare each cell mean with the other cell mean in that column
												Number of families	1
												Number of comparisons per family	2
												Alpha	0.05
												Bonferroni's multiple comparisons test	Mean Diff.	95.00% CI of diff.	Significant?	Summary	Adjusted P Value
												APC - Ctrl
												LV-GFP	-12.5	-45.83 to 20.84	No	ns	0.6169
												LV-CRTC2(S171A)	-112.4	-145.7 to -79.07	Yes	***	0.0001
												Test details	Mean 1	Mean 2	Mean Diff.	SE of diff.	N1	N2	t	DF
												APC - Ctrl
												LV-GFP	82.21	94.7	-12.5	11.23	4	4	1.113	6
												LV-CRTC2(S171A)	208.6	321	-112.4	11.23	4	4	10.01	6
Figrue 4f	left
	Crtc2 mRNA										Table Analyzed	Crtc2
		APC_mM	LV-GFP	LV-GFP	LV-GFP	LV-CRTC2-S171A	LV-CRTC2-S171A	LV-CRTC2-S171A			Two-way RM ANOVA	Matching: Stacked
		APC_0	0.97	1.03	0.89	145.7	155.2	158.9			Assume sphericity?	Yes
		APC_10	1.24	0.976	1.101	189.7	115.02	173.21			Alpha	0.05
											Source of Variation	% of total variation	P value	P value summary	Significant?
											APC x LV-CRTC2(S171A)	0.03434	0.8232	ns	No
											APC	0.03799	0.8143	ns	No
											LV-CRTC2(S171A)	95.73	0.0001	***	Yes
											Subject	1.786	0.6114	ns	No
											ANOVA table	SS	DF	MS	F (DFn, DFd)	P value
											APC x LV-CRTC2(S171A)	25.94	1	25.94	F (1, 4) = 0.05689	P=0.8232
											APC	28.7	1	28.7	F (1, 4) = 0.06294	P=0.8143
											LV-CRTC2(S171A)	72311	1	72311	F (1, 4) = 214.4	P=0.0001
											Subject	1349	4	337.2	F (4, 4) = 0.7397	P=0.6114
											Residual	1824	4	455.9
											Difference between row means
											Mean of Ctrl	77.11
											Mean of APC	80.2
											Difference between means	-3.093
											SE of difference	12.33
											95% CI of difference	-37.32 to 31.13
											Difference between column means
											Mean of LV-GFP	1.03
											Mean of LV-CRTC2(S171A)	156.3
											Difference between means	-155.3
											SE of difference	10.6
											95% CI of difference	-184.7 to -125.8
											Interaction CI
											Mean diff, A1 - B1	-152.3
											Mean diff, A2 - B2	-158.2
											(A1 -B1) - (A2 - B2)	5.881
											95% CI of difference	-62.57 to 74.34
											(B1 - A1) - (B2 - A2)	-5.881
											95% CI of difference	-74.34 to 62.57
											Data summary
											Number of columns (LV-CRTC2(S171A))	2
											Number of rows (APC)	2
											Number of subjects (Subject)	6
											Number of missing values	0
											Compare each cell mean with the other cell mean in that column
											Number of families	1
											Number of comparisons per family	2
											Alpha	0.05
											Bonferroni's multiple comparisons test	Mean Diff.	95.00% CI of diff.	Significant?	Summary	Adjusted P Value
											APC - Ctrl
											LV-GFP	0.1523	-60.79 to 61.09	No	ns	>0.9999
											LV-CRTC2(S171A)	6.033	-54.91 to 66.97	No	ns	>0.9999
											Test details	Mean 1	Mean 2	Mean Diff.	SE of diff.	N1	N2	t	DF
											APC - Ctrl
											LV-GFP	1.106	0.9533	0.1523	17.43	3	3	0.008738	4
											LV-CRTC2(S171A)	159.3	153.3	6.033	17.43	3	3	0.3461	4
Figrue 4f	middle
	G6Pc mRNA
		APC_mM	LV-GFP	LV-GFP	LV-GFP	LV-CRTC2-S171A	LV-CRTC2-S171A	LV-CRTC2-S171A		Table Analyzed	G6pc
		APC_0	0.85	1	0.99	3.856	3.7536	3.467
		APC_10	1.2	1.09202	0.974	2.154	2.064	2.331		Two-way RM ANOVA	Matching: Both factors
										Assume sphericity?	Yes
										Alpha	0.05
										Source of Variation	% of total variation	P value	P value summary	Significant?
										APC	9.561	0.0088	**	Yes
										LV-CRTC2(S171A)	75.42	0.0003	***	Yes
										APC x LV-CRTC2(S171A)	13.95	0.027	*	Yes
										Subject x APC	0.1698
										Subject x LV-CRTC2(S171A)	0.04694
										Subject	0.07571
										ANOVA table	SS	DF	MS	F (DFn, DFd)	P value
										APC	1.402	1	1.402	F (1, 2) = 112.6	P=0.0088
										LV-CRTC2(S171A)	11.06	1	11.06	F (1, 2) = 3214	P=0.0003
										APC x LV-CRTC2(S171A)	2.045	1	2.045	F (1, 2) = 35.58	P=0.0270
										Subject x APC	0.0249	2	0.01245
										Subject x LV-CRTC2(S171A)	0.006882	2	0.003441
										Subject	0.0111	2	0.00555
										Residual	0.115	2	0.05748
										Difference between row means
										Mean of Ctrl	2.319
										Mean of APC	1.636
										Difference between means	0.6836
										SE of difference	0.06443
										95% CI of difference	0.4064 to 0.9608
										Difference between column means
										Mean of LV-GFP	1.018
										Mean of LV-CRTC2(S171A)	2.938
										Difference between means	-1.92
										SE of difference	0.03387
										95% CI of difference	-2.066 to -1.774
										Interaction CI
										Mean diff, A1 - B1	-2.746
										Mean diff, A2 - B2	-1.094
										(A1 -B1) - (A2 - B2)	-1.651
										95% CI of difference	-2.842 to -0.4601
										(B1 - A1) - (B2 - A2)	1.651
										95% CI of difference	0.4601 to 2.842
										Data summary
										Number of columns (LV-CRTC2(S171A))	2
										Number of rows (APC)	2
										Number of subjects (Subject)	3
										Number of missing values	0
										Compare each cell mean with the other cell mean in that column
										Number of families	1
										Number of comparisons per family	2
										Alpha	0.05
										Bonferroni's multiple comparisons test	Mean Diff.	95.00% CI of diff.	Significant?	Summary	Adjusted P Value
										Ctrl - APC
										LV-GFP	-0.142	-1.357 to 1.073	No	ns	>0.9999
										LV-CRTC2(S171A)	1.509	0.2945 to 2.724	Yes	*	0.0328
										Test details	Mean 1	Mean 2	Mean Diff.	SE of diff.	N1	N2	t	DF
										Ctrl - APC
										LV-GFP	0.9467	1.089	-0.142	0.1958	3	3	0.7254	2
										LV-CRTC2(S171A)	3.692	2.183	1.509	0.1958	3	3	7.71	2
Figure 4f	right										Two-way ANOVA
	PCK1	APC_mM	LV-GFP	LV-GFP	LV-GFP	LV-CRTC2-S171A	LV-CRTC2-S171A	LV-CRTC2-S171A			Table Analyzed	Pck1
		APC_0	0.93	1.06	0.99	4.21	4.71	5.31
		APC_10	1.32	1.2289	1.26	2.96	2.44	3.12			Two-way RM ANOVA	Matching: Stacked
											Assume sphericity?	Yes
											Alpha	0.05
											Source of Variation	% of total variation	P value	P value summary	Significant?
											APC x LV-CRTC2(S171A)	12.89	0.0028	**	Yes
											APC	7.18	0.0082	**	Yes
											LV-CRTC2(S171A)	76.78	0.0002	***	Yes
											Subject	1.947	0.3276	ns	No
											ANOVA table	SS	DF	MS	F (DFn, DFd)	P value
											APC x LV-CRTC2(S171A)	3.563	1	3.563	F (1, 4) = 42.67	P=0.0028
											APC	1.985	1	1.985	F (1, 4) = 23.78	P=0.0082
											LV-CRTC2(S171A)	21.23	1	21.23	F (1, 4) = 157.8	P=0.0002
											Subject	0.5382	4	0.1346	F (4, 4) = 1.612	P=0.3276
											Residual	0.334	4	0.0835
											Difference between row means
											Mean of Ctrl	2.868
											Mean of APC	2.055
											Difference between means	0.8135
											SE of difference	0.1668
											95% CI of difference	0.3503 to 1.277
											Difference between column means
											Mean of LV-GFP	1.131
											Mean of LV-CRTC2(S171A)	3.792
											Difference between means	-2.66
											SE of difference	0.2118
											95% CI of difference	-3.248 to -2.072
											Interaction CI
											Mean diff, A1 - B1	-3.75
											Mean diff, A2 - B2	-1.57
											(A1 -B1) - (A2 - B2)	-2.18
											95% CI of difference	-3.106 to -1.253
											(B1 - A1) - (B2 - A2)	2.18
											95% CI of difference	1.253 to 3.106
											Data summary
											Number of columns (LV-CRTC2(S171A))	2
											Number of rows (APC)	2
											Number of subjects (Subject)	6
											Number of missing values	0
											Compare each cell mean with the other cell mean in that column
											Number of families	1
											Number of comparisons per family	2
											Alpha	0.05
											Bonferroni's multiple comparisons test	Mean Diff.	95.00% CI of diff.	Significant?	Summary	Adjusted P Value
											Ctrl - APC
											LV-GFP	-0.2763	-1.101 to 0.5484	No	ns	0.6131
											LV-CRTC2(S171A)	1.903	1.079 to 2.728	Yes	**	0.0026
											Test details	Mean 1	Mean 2	Mean Diff.	SE of diff.	N1	N2	t	DF
											Ctrl - APC
											LV-GFP	0.9933	1.27	-0.2763	0.2359	3	3	1.171	4
											LV-CRTC2(S171A)	4.743	2.84	1.903	0.2359	3	3	8.067	4
Figure. 4g
			Pgc1-a	Pgc1-a	Pgc1-a	Pgc1-a	Pgc1-a	Pgc1-a	Pgc1-a	Pgc1-a
			CRTC2+/+	CRTC2+/+	CRTC2+/+	CRTC2+/+	CRTC2-/-	CRTC2-/-	CRTC2-/-	CRTC2-/-
	1	-_-	0.972773	0.768537	1.33759	0.84792	1.81402	1.98664	1.73565	1.75792
	2	-_APC	2.48754	1.42098	2.25521	1.74111	1.47605	1.83898	2.05823	1.99305
	3	GLUC_-	33.6974	25.5642	41.2405	28.4604	6.43042	13.4533	11.9694	7.78641
	4	GLUC_APC	14.899	17.4233	17.2947	13.0996	9.07929	8.35767	7.97007	7.60712
			Pck1	Pck1	Pck1	Pck1	Pck1	Pck1	Pck1	Pck1
			CRTC2+/+	CRTC2+/+	CRTC2+/+	CRTC2+/+	CRTC2-/-	CRTC2-/-	CRTC2-/-	CRTC2-/-
	1	-_-	1.05399	0.926503	0.928701	1.10266	5.30282	5.66193	4.78019	5.64638
	2	-_APC	7.9641	2.15733	4.69429	2.37124	3.44114	4.84674	2.58999	2.10651
	3	GLUC_-	982.337	1121.34	1308.24	587.01	222.819	352.348	286.956	294.651
	4	GLUC_APC	407.24	195.727	451.773	234.671	306.98	340.788	270.603	215.762
Two-way ANOVA analysis of Pgc-1a
	Table Analyzed	PGC1a
	Two-way RM ANOVA	Matching: Stacked
	Assume sphericity?	No
	Alpha	0.05
	Source of Variation	% of total variation	P value	P value summary	Significant?	Geisser-Greenhouse's epsilon
	Gluc_APC x CRTC2-/-	20.21	<0.0001	****	Yes
	Gluc_APC	61.78	<0.0001	****	Yes	0.3886
	CRTC2-/-	12.41	0.0006	***	Yes
	Subject	1.766	0.2755	ns	No
	ANOVA table	SS	DF	MS	F (DFn, DFd)	P value
	Gluc_APC x CRTC2-/-	687.1	3	229	F (3, 18) = 31.57	P<0.0001
	Gluc_APC	2101	3	700.2	F (1.166, 6.995) = 96.52	P<0.0001
	CRTC2-/-	421.9	1	421.9	F (1, 6) = 42.15	P=0.0006
	Subject	60.06	6	10.01	F (6, 18) = 1.380	P=0.2755
	Residual	130.6	18	7.254
	Difference between column means
	Mean of CRTC2 +/+	12.72
	Mean of CRTC2 -/-	5.457
	Difference between means	7.262
	SE of difference	1.119
	95% CI of difference	4.525 to 9.999
	Data summary
	Number of columns (CRTC2-/-)	2
	Number of rows (Gluc_APC)	4
	Number of subjects (Subject)	8
	Number of missing values	0
	Within each column, compare rows (simple effects within columns)
	Number of families	2
	Number of comparisons per family	3
	Alpha	0.05
	Bonferroni's multiple comparisons test	Mean Diff.	95.00% CI of diff.	Significant?	Summary	Adjusted P Value
	CRTC2 +/+
	-_- vs. GLUC_-	-31.26	-47.36 to -15.15	Yes	**	0.0076
	-_APC vs. GLUC_-	-30.26	-46.06 to -14.47	Yes	**	0.0079
	GLUC_APC vs. GLUC_-	-16.56	-32.66 to -0.4611	Yes	*	0.0463
	CRTC2 -/-
	-_- vs. GLUC_-	-8.086	-16.06 to -0.1167	Yes	*	0.0481
	-_APC vs. GLUC_-	-8.068	-15.85 to -0.2822	Yes	*	0.0454
	GLUC_APC vs. GLUC_-	-1.656	-10.30 to 6.990	No	ns	>0.9999
	Test details	Mean 1	Mean 2	Mean Diff.	SE of diff.	N1	N2	t	DF
	CRTC2 +/+
	-_- vs. GLUC_-	0.9817	32.24	-31.26	3.316	4	4	9.427	3
	-_APC vs. GLUC_-	1.976	32.24	-30.26	3.253	4	4	9.303	3
	GLUC_APC vs. GLUC_-	15.68	32.24	-16.56	3.315	4	4	4.996	3
	CRTC2 -/-
	-_- vs. GLUC_-	1.824	9.91	-8.086	1.641	4	4	4.928	3
	-_APC vs. GLUC_-	1.842	9.91	-8.068	1.603	4	4	5.033	3
	GLUC_APC vs. GLUC_-	8.254	9.91	-1.656	1.78	4	4	0.9304	3
Two-way ANOVA analysis PCK1
	Table Analyzed	PCK1
	Two-way RM ANOVA	Matching: Stacked
	Assume sphericity?	No
	Alpha	0.05
	Source of Variation	% of total variation	P value	P value summary	Significant?	Geisser-Greenhouse's epsilon
	Time x CRTC2-/-	20.44	<0.0001	****	Yes
	Time	62.21	<0.0001	****	Yes	0.4373
	CRTC2-/-	7.745	0.0093	**	Yes
	Subject	3.273	0.2189	ns	No
	ANOVA table	SS	DF	MS	F (DFn, DFd)	P value
	Time x CRTC2-/-	734479	3	244826	F (3, 18) = 19.35	P<0.0001
	Time	2235472	3	745157	F (1.312, 7.872) = 58.90	P<0.0001
	CRTC2-/-	278306	1	278306	F (1, 6) = 14.20	P=0.0093
	Subject	117618	6	19603	F (6, 18) = 1.550	P=0.2189
	Residual	227712	18	12651
	Difference between column means
	Mean of CRTC2 +/+	331.8
	Mean of CRTC2 -/-	145.3
	Difference between means	186.5
	SE of difference	49.5
	95% CI of difference	65.39 to 307.6
	Data summary
	Number of columns (CRTC2-/-)	2
	Number of rows (Time)	4
	Number of subjects (Subject)	8
	Number of missing values	0
	Table Analyzed	PCK1
	Two-way RM ANOVA	Matching: Stacked
	Assume sphericity?	No
	Alpha	0.05
	Source of Variation	% of total variation	P value	P value summary	Significant?	Geisser-Greenhouse's epsilon
	Time x CRTC2-/-	20.44	<0.0001	****	Yes
	Time	62.21	<0.0001	****	Yes	0.4373
	CRTC2-/-	7.745	0.0093	**	Yes
	Subject	3.273	0.2189	ns	No
	ANOVA table	SS	DF	MS	F (DFn, DFd)	P value
	Time x CRTC2-/-	734479	3	244826	F (3, 18) = 19.35	P<0.0001
	Time	2235472	3	745157	F (1.312, 7.872) = 58.90	P<0.0001
	CRTC2-/-	278306	1	278306	F (1, 6) = 14.20	P=0.0093
	Subject	117618	6	19603	F (6, 18) = 1.550	P=0.2189
	Residual	227712	18	12651
	Difference between column means
	Mean of CRTC2 +/+	331.8
	Mean of CRTC2 -/-	145.3
	Difference between means	186.5
	SE of difference	49.5
	95% CI of difference	65.39 to 307.6
	Data summary
	Number of columns (CRTC2-/-)	2
	Number of rows (Time)	4
	Number of subjects (Subject)	8
	Number of missing values	0
Figrue 4h
	Glucose output from primary hepatocytes										Two-way ANOVA followed Bonferroni's multiple compsrisons test
		relative glucose output, ng/ug	relative glucose output, ng/ug	relative glucose output, ng/ug	relative glucose output, ng/ug	relative glucose output, ng/ug	relative glucose output, ng/ug	relative glucose output, ng/ug	relative glucose output, ng/ug		Table Analyzed	Glucose output from primary hepatocytes
		WT	WT	WT	WT	CRTC2-/-	CRTC2-/-	CRTC2-/-	CRTC2-/-
	-，-	0.363556	0.41436	0.461042	0.479003	0.227616	0.218343	0.39635	0.384953		Two-way RM ANOVA	Matching: Stacked
	-，G	0.651506	0.652069	0.648739	0.824896	0.512277	0.498251	0.451243	0.314242		Assume sphericity?	No
	APC, -	0.400255	0.395724	0.425191	0.414354	0.230843	0.217295	0.290111	0.267007		Alpha	0.05
	APC, G	0.513154	0.510514	0.485631	0.50257	0.31655	0.315706	0.321945	0.321541
											Source of Variation	% of total variation	P value	P value summary	Significant?	Geisser-Greenhouse's epsilon
											APC_Gluc x CRTC2-/-	3.896	0.1295	ns	No
											APC_Gluc	43.65	0.0005	***	Yes	0.4852
											CRTC2-/-	38.42	0.0001	***	Yes
											Subject	3.166	0.5332	ns	No
											ANOVA table	SS	DF	MS	F (DFn, DFd)	P value
											APC_Gluc x CRTC2-/-	0.02625	3	0.008751	F (3, 18) = 2.150	P=0.1295
											APC_Gluc	0.2942	3	0.09806	F (1.456, 8.734) = 24.09	P=0.0005
											CRTC2-/-	0.2589	1	0.2589	F (1, 6) = 72.81	P=0.0001
											Subject	0.02133	6	0.003556	F (6, 18) = 0.8735	P=0.5332
											Residual	0.07327	18	0.00407
											Difference between column means
											Mean of WT	0.5164
											Mean of CRTC2-/-	0.3365
											Difference between means	0.1799
											SE of difference	0.02108
											95% CI of difference	0.1283 to 0.2315
											Data summary
											Number of columns (CRTC2-/-)	2
											Number of rows (APC_Gluc)	4
											Number of subjects (Subject)	8
											Number of missing values	0
											Within each column, compare rows (simple effects within columns)
											Number of families	2
											Number of comparisons per family	3
											Alpha	0.05
											Bonferroni's multiple comparisons test	Mean Diff.	95.00% CI of diff.	Significant?	Summary	Adjusted P Value
											WT
											-_- vs. -_Gluc	-0.2898	-0.4664 to -0.1132	Yes	*	0.0124
											APC_ - vs. -_Gluc	-0.3104	-0.5239 to -0.09696	Yes	*	0.0175
											APC_Gluc vs. -_Gluc	-0.2113	-0.3758 to -0.04685	Yes	*	0.0249
											CRTC2-/-
											-_- vs. -_Gluc	-0.1372	-0.5627 to 0.2883	No	ns	0.6461
											APC_ - vs. -_Gluc	-0.1927	-0.4654 to 0.07997	No	ns	0.1244
											APC_Gluc vs. -_Gluc	-0.1001	-0.2943 to 0.09421	No	ns	0.2628
											Test details	Mean 1	Mean 2	Mean Diff.	SE of diff.	N1	N2	t	DF
											WT
											-_- vs. -_Gluc	0.4295	0.7193	-0.2898	0.03637	4	4	7.969	3
											APC_ - vs. -_Gluc	0.4089	0.7193	-0.3104	0.04395	4	4	7.063	3
											APC_Gluc vs. -_Gluc	0.508	0.7193	-0.2113	0.03387	4	4	6.24	3
											CRTC2-/-
											-_- vs. -_Gluc	0.3068	0.444	-0.1372	0.08761	4	4	1.566	3
											APC_ - vs. -_Gluc	0.2513	0.444	-0.1927	0.05614	4	4	3.432	3
											APC_Gluc vs. -_Gluc	0.3439	0.444	-0.1001	0.04	4	4	2.502	3

## Sheet: Figure05
Figure 5a	left
	Body weight of DIO mice administrate APC ip
		n=8
		BW, g
	Week	VEH	VEH	VEH	VEH	VEH	VEH	VEH	VEH					N.
	0	57.2	44.8	53.2	42.4	42.8	44.4	42.9	42.4					8
	1	50	39	45.3	33.9	36.5	37.9	35.5	39.8					8
	2	49.7	39.03	44.5	34.9	38.1	38.9	36.2	41.2					8
	3	50.3	39.9	43	35.4	37.8	37.5	35.6	41.6					8
	4	49.8	39.29	42.6	35.62	38.11	38.3	36.3	41.06					8
	5	54.912	43.008	51.072	40.704	41.088	42.624	41.184	40.704
	Week	APC,10mg/kg	APC,10mg/kg	APC,10mg/kg	APC,10mg/kg	APC,10mg/kg	APC,10mg/kg	APC,10mg/kg	APC,10mg/kg	APC,10mg/kg				N.
	0	42.4	44.2	42.6	43.4	41.4	42	41.7	47	35.8				9
	1	36.7	37.7	36.7	36.4	42.9	35.2	34.9	39.6	29.5				9
	2	36.8	38.4	36	36.6	42.8	35.7	36	39.9	29.3				9
	3	37.3	38.5	36.1	35	42.4	35.3	35.8	39.5	29.3				9
	4	37.3	38.4	36.7	33.7	40.9	33.3	42	37.2	29.7				9
	5	40.28	41.99	40.47	41.23	39.33	39.9	39.615	44.65	34.01
	Week	APC,20mg/kg	APC,20mg/kg	APC,20mg/kg	APC,20mg/kg	APC,20mg/kg	APC,20mg/kg	APC,20mg/kg	APC,20mg/kg	APC,20mg/kg				N.
	0	41.5	43.7	41.3	48.2	44.7	46.6	47.1	41.3	36.3				9
	1	34.9	36.7	33	40.6	37.6	35.9	38.6	35.1	29.9				9
	2	33.7	35.8	33.7	41.6	38.4	36.8	39.6	34.9	30.2				9
	3	31.4	35.1	33.7	41.2	35.4	36.3	37.9	34.4	30				9
	4	31.2	34	34	38.9	31.3	36.7	37.2	34.3	30.5				9
	5	35.275	37.145	35.105	40.97	37.995	39.61	40.035	35.105	30.855
	Total Area
	VEH	188	156.7	178.3	143.2	150.8	154	146.4	164.1
	APC10	149.9	145.1	147.4	144.1	156.2	141.9	151.1	155.2	120.1
	APC20	131.4	141.8	135.4	152.5	146.9	147.6	154	138.7	123.1
	p values were determined by two-way ANOVA followed Tukey’s multiple comparisons test, or by using one-way ANOVA followed Dunnett’s multiple comparisons test in AUC analysis.
	Table Analyzed	body weight of DIO mice administrated APC
	Two-way RM ANOVA	Matching: Stacked
	Assume sphericity?	No
	Alpha	0.05
	Source of Variation	% of total variation	P value	P value summary	Significant?	Geisser-Greenhouse's epsilon
	week x APC	3.569	0.0012	**	Yes
	week	10.55	<0.0001	****	Yes	0.606
	APC	19.4	0.0317	*	Yes
	Subject	55.42	<0.0001	****	Yes
	ANOVA table	SS	DF	MS	F (DFn, DFd)	P value
	week x APC	83.48	8	10.44	F (8, 92) = 3.577	P=0.0012
	week	246.9	4	61.71	F (2.424, 55.75) = 21.15	P<0.0001
	APC	453.9	2	226.9	F (2, 23) = 4.026	P=0.0317
	Subject	1296	23	56.37	F (23, 92) = 19.32	P<0.0001
	Residual	268.4	92	2.917
	Data summary
	Number of columns (APC)	3
	Number of rows (week)	5
	Number of subjects (Subject)	26
	Number of missing values	0
	Compare column means (main column effect)
	Number of families	1
	Number of comparisons per family	3
	Alpha	0.05
	Bonferroni's multiple comparisons test	Mean Diff.	95.00% CI of diff.	Significant?	Summary	Adjusted P Value
	APC10 vs. VEH	-3.066	-5.351 to -0.7815	Yes	**	0.0047
	APC20 vs. VEH	-4.566	-6.743 to -2.388	Yes	****	<0.0001
	APC20 vs. APC10	-1.5	-3.220 to 0.2207	No	ns	0.1085
	Test details	Mean 1	Mean 2	Mean Diff.	SE of diff.	N1	N2	t	DF
	APC10 vs. VEH	37.24	40.31	-3.066	0.9321	45	40	3.29	71.89
	APC20 vs. VEH	35.74	40.31	-4.566	0.8859	45	40	5.154	64.48
	APC20 vs. APC10	35.74	37.24	-1.5	0.7044	45	45	2.129	85.55
Figure 5a	right
AUC analysis
	Table Analyzed	AUC of body wight curve
	Data sets analyzed	A-C
	ANOVA summary
	F	5.396
	P value	0.012
	P value summary	*
	Significant diff. among means (P < 0.05)?	Yes
	R squared	0.3194
	Brown-Forsythe test
	F (DFn, DFd)	0.7271 (2, 23)
	P value	0.4941
	P value summary	ns
	Are SDs significantly different (P < 0.05)?	No
	Bartlett's test
	Bartlett's statistic (corrected)	1.688
	P value	0.4299
	P value summary	ns
	Are SDs significantly different (P < 0.05)?	No
	ANOVA table	SS	DF	MS	F (DFn, DFd)	P value
	Treatment (between columns)	1636	2	817.8	F (2, 23) = 5.396	P=0.0120
	Residual (within columns)	3486	23	151.6
	Total	5121	25
	Data summary
	Number of treatments (columns)	3
	Number of values (total)	26
	Number of families	1
	Number of comparisons per family	2
	Alpha	0.05
	Dunnett's multiple comparisons test	Mean Diff.	95.00% CI of diff.	Significant?	Summary	Adjusted P Value	A-?
	VEH vs. APC10	14.52	0.4539 to 28.59	Yes	*	0.0426	B	APC10
	VEH vs. APC20	18.92	4.854 to 32.99	Yes	**	0.0082	C	APC20
	Test details	Mean 1	Mean 2	Mean Diff.	SE of diff.	n1	n2	q	DF
	VEH vs. APC10	160.2	145.7	14.52	5.982	8	9	2.427	23
	VEH vs. APC20	160.2	141.3	18.92	5.982	8	9	3.163	23
Figure 5b-left
	fat mass of DIO
		fat, g	fat, g	fat, g	fat, g	fat, g	fat, g	fat, g	fat, g		n		Table Analyzed	Fat mass of DIO
	VEH	19.74	10.67	10.89	16.23	8.82	9.27	15.75	10.94		8		Data sets analyzed	A-C
	APC10mg/kg	10.86	11.25	7.23	10.98	11.28	7.03	6.72	7.86		8
	APC20mg/kg	8.13	8.08	9.26	10.23	9.91	8.44	10.75	9.93		8		ANOVA summary
													F	4.795
													P value	0.0193
													P value summary	*
													Significant diff. among means (P < 0.05)?	Yes
													R squared	0.3135
													Brown-Forsythe test
													F (DFn, DFd)	2.319 (2, 21)
													P value	0.123
													P value summary	ns
													Are SDs significantly different (P < 0.05)?	No
													Bartlett's test
													Bartlett's statistic (corrected)	10.28
													P value	0.0059
													P value summary	**
													Are SDs significantly different (P < 0.05)?	Yes
													ANOVA table	SS	DF	MS	F (DFn, DFd)	P value
													Treatment (between columns)	67.07	2	33.54	F (2, 21) = 4.795	P=0.0193
													Residual (within columns)	146.9	21	6.994
													Total	213.9	23
													Data summary
													Number of treatments (columns)	3
													Number of values (total)	24
													Number of families	1
													Number of comparisons per family	2
													Alpha	0.05
													Dunnett's multiple comparisons test	Mean Diff.	95.00% CI of diff.	Significant?	Summary	Adjusted P Value	A-?
													VEH vs. APC10mg/kg	3.638	0.5032 to 6.772	Yes	*	0.0223	B	APC10mg/kg
													VEH vs. APC20mg/kg	3.448	0.3132 to 6.582	Yes	*	0.0304	C	APC20mg/kg
													Test details	Mean 1	Mean 2	Mean Diff.	SE of diff.	n1	n2	q	DF
													VEH vs. APC10mg/kg	12.79	9.151	3.638	1.322	8	8	2.751	21
													VEH vs. APC20mg/kg	12.79	9.341	3.448	1.322	8	8	2.607	21
Figure 5b-right
	APC	Fat/lean ratio	Fat/lean ratio	Fat/lean ratio	Fat/lean ratio	Fat/lean ratio	Fat/lean ratio	Fat/lean ratio	Fat/lean ratio		Table Analyzed	Fat-lean
	0mg/kg	0.668351	0.460266	0.538641	0.59133	0.523767	0.575417	0.630211	0.665323		Data sets analyzed	A-C
	10mg/kg	0.475685	0.525585	0.202943	0.417649	0.193259	0.238737	0.285295	0.279765
	20mg/kg	0.194527	0.191636	0.180622	0.549843	0.19976	0.412575	0.300544	0.2177		ANOVA summary
											F	15.85
											P value	<0.0001
											P value summary	****
											Significant diff. among means (P < 0.05)?	Yes
											R squared	0.6015
											Brown-Forsythe test
											F (DFn, DFd)	0.4749 (2, 21)
											P value	0.6284
											P value summary	ns
											Are SDs significantly different (P < 0.05)?	No
											Bartlett's test
											Bartlett's statistic (corrected)	2.605
											P value	0.2719
											P value summary	ns
											Are SDs significantly different (P < 0.05)?	No
											ANOVA table	SS	DF	MS	F (DFn, DFd)	P value
											Treatment (between columns)	0.4194	2	0.2097	F (2, 21) = 15.85	P<0.0001
											Residual (within columns)	0.2779	21	0.01323
											Total	0.6973	23
											Data summary
											Number of treatments (columns)	3
											Number of values (total)	24
											Number of families	1
											Number of comparisons per family	2
											Alpha	0.05
											Dunnett's multiple comparisons test	Mean Diff.	95.00% CI of diff.	Significant?	Summary	Adjusted P Value	A-?
											APC-0mg/kg vs. APC-10mg/kg	0.2543	0.1180 to 0.3906	Yes	***	0.0005	B	APC-10mg/kg
											APC-0mg/kg vs. APC-20mg/kg	0.3008	0.1644 to 0.4371	Yes	****	<0.0001	C	APC-20mg/kg
											Test details	Mean 1	Mean 2	Mean Diff.	SE of diff.	n1	n2	q	DF
											APC-0mg/kg vs. APC-10mg/kg	0.5817	0.3274	0.2543	0.05751	8	8	4.422	21
											APC-0mg/kg vs. APC-20mg/kg	0.5817	0.2809	0.3008	0.05751	8	8	5.229	21
Figure 5c
			HF，plasma TG,mM
			Fast,TG,mM	Fast,TG,mM	Fast,TG,mM	Fast,TG,mM	Fast,TG,mM	Fast,TG,mM			Table Analyzed	Data 1
		APC-0mg/kg	4.20455	4.6723	5.37248	3.50379	3.78929	4.8127			Data sets analyzed	A-C
		APC-10mg/kg	2.33586	3.01067	3.65952	3.52975	2.41372	3.1252
		APC-20mg/kg	2.1623	2.9976	2.258	3.39998	2.46563	2.90685			ANOVA summary
											F	14.39
											P value	0.0003
			HF， plasma TG								P value summary	***
			TG,mg/dl	TG,mg/dl	TG,mg/dl	TG,mg/dl	TG,mg/dl	TG,mg/dl			Significant diff. among means (P < 0.05)?	Yes
		APC-0mg/kg	372.523	413.966	476.002	310.436	335.731	426.405			R squared	0.6574
		APC-10mg/kg	206.957	266.745	324.233	312.736	213.856	276.893
		APC-20mg/kg	191.58	265.587	200.059	301.238	218.455	257.547			Brown-Forsythe test
											F (DFn, DFd)	0.5540 (2, 15)
											P value	0.586
											P value summary	ns
											Are SDs significantly different (P < 0.05)?	No
											Bartlett's test
											Bartlett's statistic (corrected)	0.6353
											P value	0.7278
											P value summary	ns
											Are SDs significantly different (P < 0.05)?	No
											ANOVA table	SS	DF	MS	F (DFn, DFd)	P value
											Treatment (between columns)	76510	2	38255	F (2, 15) = 14.39	P=0.0003
											Residual (within columns)	39879	15	2659
											Total	116389	17
											Data summary
											Number of treatments (columns)	3
											Number of values (total)	18
											Number of families	1
											Number of comparisons per family	2
											Alpha	0.05
											Dunnett's multiple comparisons test	Mean Diff.	95.00% CI of diff.	Significant?	Summary	Adjusted P Value	A-?
											APC-0mg/kg vs. APC-10mg/kg	122.3	49.66 to 194.9	Yes	**	0.0018	B	APC-10mg/kg
											APC-0mg/kg vs. APC-20mg/kg	150.1	77.48 to 222.7	Yes	***	0.0003	C	APC-20mg/kg
											Test details	Mean 1	Mean 2	Mean Diff.	SE of diff.	n1	n2	q	DF
											APC-0mg/kg vs. APC-10mg/kg	389.2	266.9	122.3	29.77	6	6	4.107	15
											APC-0mg/kg vs. APC-20mg/kg	389.2	239.1	150.1	29.77	6	6	5.042	15
Figure 5d								One-way ANOVA followed Dunnett's multiple comparisons test
		liver TG normolized by protein uM/mg	liver TG normolized by protein uM/mg	liver TG normolized by protein uM/mg	liver TG normolized by protein uM/mg	liver TG normolized by protein uM/mg		Table Analyzed	Data 1
	APC-0mg/kg	638.385	283.662	433.094	247.024	359.375		Data sets analyzed	A-C
	APC-10mg/kg	86.3991	171.894	414.053	275.641	201.326
	APC-20mg/kg	85.5962	137.868	107.422	121.195	111.821		ANOVA summary
								F	6.447
								P value	0.0125
								P value summary	*
								Significant diff. among means (P < 0.05)?	Yes
								R squared	0.518
								Brown-Forsythe test
								F (DFn, DFd)	1.394 (2, 12)
								P value	0.2855
								P value summary	ns
								Are SDs significantly different (P < 0.05)?	No
								Bartlett's test
								Bartlett's statistic (corrected)	5.064
								P value	0.0795
								P value summary	ns
								Are SDs significantly different (P < 0.05)?	No
								ANOVA table	SS	DF	MS	F (DFn, DFd)	P value
								Treatment (between columns)	176027	2	88014	F (2, 12) = 6.447	P=0.0125
								Residual (within columns)	163813	12	13651
								Total	339840	14
								Data summary
								Number of treatments (columns)	3
								Number of values (total)	15
								Number of families	1
								Number of comparisons per family	2
								Alpha	0.05
								Dunnett's multiple comparisons test	Mean Diff.	95.00% CI of diff.	Significant?	Summary	Adjusted P Value	A-?
								APC-0mg/kg vs. APC-10mg/kg	162.4	-22.48 to 347.4	No	ns	0.0855	B	APC-10mg/kg
								APC-0mg/kg vs. APC-20mg/kg	262.9	78.01 to 447.9	Yes	**	0.0073	C	APC-20mg/kg
								Test details	Mean 1	Mean 2	Mean Diff.	SE of diff.	n1	n2	q	DF
								APC-0mg/kg vs. APC-10mg/kg	392.3	229.9	162.4	73.89	5	5	2.198	12
								APC-0mg/kg vs. APC-20mg/kg	392.3	129.4	262.9	73.89	5	5	3.558	12
Figure 5e
		Plasma cholesterol fraction
			APC-0mg/kg	APC-0mg/kg	APC-0mg/kg	APC-0mg/kg	APC-0mg/kg	APC-10mg/kg	APC-10mg/kg	APC-10mg/kg	APC-10mg/kg	APC-10mg/kg	APC-20mg/kg	APC-20mg/kg	APC-20mg/kg	APC-20mg/kg	APC-20mg/kg
		TC， mg/dl	219.44	208.626	197.812	212.65	183.393	156.357	178.886	183.52	143.341	133.376	171.677	165.819	163.116	116.704	131.574
		lDL-C, mg/dl	42.513	48.607	58.977	56.885	48.172	35.653	48.218	34.819	32.859	26.6884	30.997	43.001	39.18	41.345	24.6089
		HDL-C, mg/dl	80.2731	121.556	128.437	114.676	135.317	114.676	110.089	121.556	100.915	96.3277	115.823	123.85	106.649	111.236	106.649
		Two-way ANOVA followed Bonferroni's multiple comparisons test
		Table Analyzed	HDLC, LDLC in plasma of HF
		Two-way RM ANOVA	Matching: Stacked
		Assume sphericity?	No
		Alpha	0.05
		Source of Variation	% of total variation	P value	P value summary	Significant?	Geisser-Greenhouse's epsilon
		cholesterol type x APC	1.862	0.0249	*	Yes
		cholesterol type	87.17	<0.0001	****	Yes	0.6032
		APC	5.729	0.0003	***	Yes
		Subject	1.942	0.3525	ns	No
		ANOVA table	SS	DF	MS	F (DFn, DFd)	P value
		cholesterol type x APC	2718	4	679.6	F (4, 24) = 3.383	P=0.0249
		cholesterol type	127262	2	63631	F (1.206, 14.48) = 316.8	P<0.0001
		APC	8365	2	4182	F (2, 12) = 17.70	P=0.0003
		Subject	2835	12	236.2	F (12, 24) = 1.176	P=0.3525
		Residual	4821	24	200.9
		Data summary
		Number of columns (APC)	3
		Number of rows (cholesterol type)	3
		Number of subjects (Subject)	15
		Number of missing values	0
		Within each row, compare columns (simple effects within rows)
		Number of families	3
		Number of comparisons per family	2
		Alpha	0.05
		Bonferroni's multiple comparisons test	Mean Diff.	95.00% CI of diff.	Significant?	Summary	Adjusted P Value
		TC
		10mg/kg vs. 0mg/kg	-45.29	-78.51 to -12.07	Yes	*	0.0124
		20mg/kg vs. 0mg/kg	-54.61	-91.01 to -18.21	Yes	**	0.0081
		LDLC
		10mg/kg vs. 0mg/kg	-15.38	-28.21 to -2.553	Yes	*	0.0219
		20mg/kg vs. 0mg/kg	-15.2	-27.96 to -2.447	Yes	*	0.0225
		HDLC
		10mg/kg vs. 0mg/kg	-11.34	-32.48 to 9.798	No	ns	0.3492
		20mg/kg vs. 0mg/kg	-26.52	-50.55 to -2.494	Yes	*	0.0323
		Test details	Mean 1	Mean 2	Mean Diff.	SE of diff.	N1	N2	t	DF
		TC
		10mg/kg vs. 0mg/kg	159.1	204.4	-45.29	11.62	5	5	3.896	6.848
		20mg/kg vs. 0mg/kg	149.8	204.4	-54.61	12.52	5	5	4.36	6.441
		LDLC
		10mg/kg vs. 0mg/kg	35.65	51.03	-15.38	4.641	5	5	3.315	7.834
		20mg/kg vs. 0mg/kg	35.83	51.03	-15.2	4.617	5	5	3.293	7.853
		HDLC
		10mg/kg vs. 0mg/kg	108.7	120.1	-11.34	7.557	5	5	1.5	7.454
		20mg/kg vs. 0mg/kg	93.53	120.1	-26.52	8.728	5	5	3.039	7.982
Figure 5f
		plasma VLDL-C in HF mice
		APC- 0 mg/kg	APC- 0 mg/kg	APC- 0 mg/kg	APC- 0 mg/kg	APC- 0 mg/kg	APC-10 mg/kg	APC-10 mg/kg	APC-10 mg/kg	APC-10 mg/kg	APC-10 mg/kg	APC-20 mg/kg	APC-20 mg/kg	APC-20 mg/kg	APC-20 mg/kg	APC-20 mg/kg
	VLDL-C，mM	9.468	9.655	12.079	9.89	13.572	12.094	7.185	10.797	7.592	8.572	7.201	6.888	6.935	9.593	6.573
	One-way ANOVA followed Dunnett's multiple comparisons test
	Table Analyzed	VLDL-C in HF mice plasma
	Data sets analyzed	A-C
	ANOVA summary
	F	4.94
	P value	0.0272
	P value summary	*
	Significant diff. among means (P < 0.05)?	Yes
	R squared	0.4515
	Brown-Forsythe test
	F (DFn, DFd)	0.6417 (2, 12)
	P value	0.5435
	P value summary	ns
	Are SDs significantly different (P < 0.05)?	No
	Bartlett's test
	Bartlett's statistic (corrected)	1.04
	P value	0.5944
	P value summary	ns
	Are SDs significantly different (P < 0.05)?	No
	ANOVA table	SS	DF	MS	F (DFn, DFd)	P value
	Treatment (between columns)	30.55	2	15.27	F (2, 12) = 4.940	P=0.0272
	Residual (within columns)	37.1	12	3.092
	Total	67.65	14
	Data summary
	Number of treatments (columns)	3
	Number of values (total)	15
	Number of families	1
	Number of comparisons per family	2
	Alpha	0.05
	Dunnett's multiple comparisons test	Mean Diff.	95.00% CI of diff.	Significant?	Summary	Adjusted P Value	A-?
	APC-0 mg/kg vs. APC-10 mg/kg	1.685	-1.098 to 4.468	No	ns	0.2602	B	APC-10 mg/kg
	APC-0 mg/kg vs. APC-20 mg/kg	3.495	0.7117 to 6.278	Yes	*	0.0157	C	APC-20 mg/kg
	Test details	Mean 1	Mean 2	Mean Diff.	SE of diff.	n1	n2	q	DF
	APC-0 mg/kg vs. APC-10 mg/kg	10.93	9.248	1.685	1.112	5	5	1.515	12
	APC-0 mg/kg vs. APC-20 mg/kg	10.93	7.438	3.495	1.112	5	5	3.143	12
Figure 5g
		plasma NEFA
		APC, mg/kg	plasma NEFA, mM.	plasma NEFA, mM.	plasma NEFA, mM.	plasma NEFA, mM.	plasma NEFA, mM.			Table Analyzed	plasma NEFA
		0	1.18954	0.928105	0.915686	1.03268	1.03268
		10	1.18954	1.03268	1.29412	1.37255	1.18954			Repeated measures ANOVA summary
		20	1.76471	1.68627	1.45098	1.24183	1.50654			Assume sphericity?	No
										F	11.93
										P value	0.0186
										P value summary	*
										Statistically significant (P < 0.05)?	Yes
										Geisser-Greenhouse's epsilon	0.5863
										R squared	0.7489
										Was the matching effective?
										F	0.5505
										P value	0.7046
										P value summary	ns
										Is there significant matching (P < 0.05)?	No
										R squared	0.06464
										ANOVA table	SS	DF	MS	F (DFn, DFd)	P value
										Treatment (between columns)	0.6628	2	0.3314	F (1.173, 4.691) = 11.93	P=0.0186
										Individual (between rows)	0.06116	4	0.01529	F (4, 8) = 0.5505	P=0.7046
										Residual (random)	0.2222	8	0.02777
										Total	0.9461	14
										Data summary
										Number of treatments (columns)	3
										Number of subjects (rows)	5
										Number of missing values	0
										Number of families	1
										Number of comparisons per family	2
										Alpha	0.05
										Dunnett's multiple comparisons test	Mean Diff.	95.00% CI of diff.	Significant?	Summary	Adjusted P Value	A-?
										APC,0mg/kg vs. APC,10mg/kg	-0.1959	-0.4327 to 0.04080	No	ns	0.0866	B	APC,10mg/kg
										APC,0mg/kg vs. APC,20mg/kg	-0.5103	-0.8048 to -0.2158	Yes	**	0.0079	C	APC,20mg/kg
										Test details	Mean 1	Mean 2	Mean Diff.	SE of diff.	n1	n2	q	DF
										APC,0mg/kg vs. APC,10mg/kg	1.02	1.216	-0.1959	0.07151	5	5	2.74	4
										APC,0mg/kg vs. APC,20mg/kg	1.02	1.53	-0.5103	0.08896	5	5	5.736	4
Figure 5h
			liver NEFA
										One-way ANOVA followed Dunnett's multiple comparisons test
			hepatic NEFA, mM/mg protein	hepatic NEFA, mM/mg protein	hepatic NEFA, mM/mg protein	hepatic NEFA, mM/mg protein	hepatic NEFA, mM/mg protein			Table Analyzed	liver NEFA
		APC-0mg/kg	259.659	140.72	146.673	101.901	180.714			Data sets analyzed	A-C
		APC-10mg/kg	39.0671	106.879	150.801	112.296	101.67
		APC-20mg/kg	39.3422	26.1405	65.4168	29.7159	45.946			ANOVA summary
										F	10.81
										P value	0.0021
										P value summary	**
										Significant diff. among means (P < 0.05)?	Yes
										R squared	0.6431
										Brown-Forsythe test
										F (DFn, DFd)	1.004 (2, 12)
										P value	0.3953
										P value summary	ns
										Are SDs significantly different (P < 0.05)?	No
										Bartlett's test
										Bartlett's statistic (corrected)	5.15
										P value	0.0761
										P value summary	ns
										Are SDs significantly different (P < 0.05)?	No
										ANOVA table	SS	DF	MS	F (DFn, DFd)	P value
										Treatment (between columns)	38831	2	19416	F (2, 12) = 10.81	P=0.0021
										Residual (within columns)	21553	12	1796
										Total	60384	14
										Data summary
										Number of treatments (columns)	3
										Number of values (total)	15
										Number of families	1
										Number of comparisons per family	2
										Alpha	0.05
										Dunnett's multiple comparisons test	Mean Diff.	95.00% CI of diff.	Significant?	Summary	Adjusted P Value	A-?
										APC-0mg/kg vs. APC-10mg/kg	63.79	-3.288 to 130.9	No	ns	0.0622	B	APC-10mg/kg
										APC-0mg/kg vs. APC-20mg/kg	124.6	57.54 to 191.7	Yes	**	0.0011	C	APC-20mg/kg
										Test details	Mean 1	Mean 2	Mean Diff.	SE of diff.	n1	n2	q	DF
										APC-0mg/kg vs. APC-10mg/kg	165.9	102.1	63.79	26.8	5	5	2.38	12
										APC-0mg/kg vs. APC-20mg/kg	165.9	41.31	124.6	26.8	5	5	4.649	12
Figure 5i
		liver glycerol/protein, nM/mg	liver glycerol/protein, nM/mg	liver glycerol/protein, nM/mg	liver glycerol/protein, nM/mg	liver glycerol/protein, nM/mg			Table Analyzed	Data 1
	APC-0mg/kg	82.3953	75.741	59.3886	56.7031	85.4638			Data sets analyzed	A-C
	APC-10mg/kg	49.7505	67.3705	57.1365	57.0635	49.612
	APC-20mg/kg	43.0466	45.5622	43.2605	44.1634	41.762			ANOVA summary
									F	12.16
									P value	0.0013
									P value summary	**
									Significant diff. among means (P < 0.05)?	Yes
									R squared	0.6696
									Brown-Forsythe test
									F (DFn, DFd)	3.224 (2, 12)
									P value	0.0757
									P value summary	ns
									Are SDs significantly different (P < 0.05)?	No
									Bartlett's test
									Bartlett's statistic (corrected)	6.306
									P value	0.0427
									P value summary	*
									Are SDs significantly different (P < 0.05)?	Yes
									ANOVA table	SS	DF	MS	F (DFn, DFd)	P value
									Treatment (between columns)	1914	2	957.2	F (2, 12) = 12.16	P=0.0013
									Residual (within columns)	944.5	12	78.71
									Total	2859	14
									Data summary
									Number of treatments (columns)	3
									Number of values (total)	15
Figure 5k
														avarage APC ng/ul			avarage APC ng/ul			avarage APC ng/ul
		APC， ng/g	APC-2H	APC-2H	APC-2H	APC-4H	APC-4H	APC-4H	APC-8H	APC-8H	APC-8H			APC-2H			APC-4H			APC-8H
		Live	755.91	703.95	577.44	729.18	1205.72	815.56	320.28	177.53	287.68			679.1			916.82			261.83
		Kidney	23.34	9.89	11.25	19.74	19.81	9.55	7.7	2.26	4.2			14.8267			16.3667			4.72
		Muscle	3.77	2.68	4.69	6.73	7.19	13.39	1.65	0	1.74			3.71333			9.10333			1.13
		Brain	0*	0*	16.43	1.55	4.81	0*	0*	0*	0*		* below the detection line	16.43			3.18
		Spleen	15.59	10.36	16.55	13.85	22.45	12.28	10.91	0	12.27			14.1667			16.1933			7.72667
		Pancreas	18.05	11.07	26.74	20.04	8.73	33.58	0*	10.89	0*		* below the detection line	18.62			20.7833			10.89
		WhiteFat	18.54	10.52	12.29	23.23	32.22	42.52	14.55	3.14	8.49			13.7833			32.6567			8.72667
		BrownFat	11.14	9.8	11.69	14.24	144.87	9.8	3.88	1.74	5.48			10.8767			56.3033			3.7
		APC-PO-heart-plasma ng/ml	32.12	28.92	27.48	41.83	64.03	39.57	14.9	7.56	19.01						48.4767
Figure 5l
	Combinative analysis of APC distribution and CRTC2 protein levels in tissues
	Tissue	CRTC2 protein relative gray density	average APC content 4 h after oral , ng/g tissues	average APC content 4 h after oral , ng/g tissues
	po-portal vein plasma	0	48.4767	48.4767
	LIVER	1	916.82	916.82
	kidney	0.000933163	16.3667	16.3667
	Muscle	9.02805	9.10333	9.10333
	brain	0.364508	3.18	3.18
	spleen	7.42958	16.1933	16.1933
	panc	8.25161	20.7833	21.155
	WF	24.8243	32.6567	32.6567
	BF	3.21335	56.3033	56.3033
		X	Y	size of bubble
			Tissue	CRTC2 protein relative gray density
			po-portal vein plasma	0
			LIVER	1
			kidney	0.000933163
			Muscle	9.02805
			brain	0.364508
			spleen	7.42958
			panc	8.25161
			WF	24.8243
			BF	3.21335

## Sheet: Figure06
Figure 6a
		relative mRNA levels	relative mRNA levels	relative mRNA levels	relative mRNA levels	relative mRNA levels	relative mRNA levels	relative mRNA levels	relative mRNA levels	relative mRNA levels	relative mRNA levels	relative mRNA levels	relative mRNA levels	relative mRNA levels	relative mRNA levels	relative mRNA levels	relative mRNA levels	relative mRNA levels	relative mRNA levels
		VEH	VEH	VEH	VEH	VEH	VEH	APC, 10mg/kg	APC, 10mg/kg	APC, 10mg/kg	APC, 10mg/kg	APC, 10mg/kg	APC, 10mg/kg	APC,20mg/kg	APC,20mg/kg	APC,20mg/kg	APC,20mg/kg	APC,20mg/kg	APC,20mg/kg
	Srebf-1a	1.33536	0.969287	0.956754	0.756479	0.835675	0.83757	0.531597	0.59865	0.763183	0.605978	0.675249	0.540817	0.740194	0.474258	0.597257	0.622069	0.5888	0.433649
	Srebf-1c	0.981045	1.01355	1.06547	0.974666	1.14285	0.847387	0.629203	0.561752	0.389942	0.733258	0.357489	0.447713	0.490544	0.569103	0.513924	0.36234	0.450356	0.552721
	Srebf-2	0.902969	1.08865	0.973764	1.07156	0.965751	1.00551	0.624051	0.772536	0.890007	0.702792	0.715082	0.614166	0.780273	0.819236	0.57388	0.672892	0.511445	0.562656
	Table Analyzed	Data 1
	Two-way RM ANOVA	Matching: Stacked
	Assume sphericity?	No
	Alpha	0.05
	Source of Variation	% of total variation	P value	P value summary	Significant?	Geisser-Greenhouse's epsilon
	Srebf-1/2 x APC content	2.917	0.3241	ns	No
	Srebf-1/2	4.957	0.0292	*	Yes	0.9274
	APC content	67.93	<0.0001	****	Yes
	Subject	6.227	0.771	ns	No
	ANOVA table	SS	DF	MS	F (DFn, DFd)	P value
	Srebf-1/2 x APC content	0.07853	4	0.01963	F (4, 30) = 1.217	P=0.3241
	Srebf-1/2	0.1335	2	0.06673	F (1.855, 27.82) = 4.138	P=0.0292
	APC content	1.829	2	0.9145	F (2, 15) = 81.82	P<0.0001
	Subject	0.1676	15	0.01118	F (15, 30) = 0.6931	P=0.7710
	Residual	0.4838	30	0.01613
	Data summary
	Number of columns (APC content)	3
	Number of rows (Srebf-1/2)	3
	Number of subjects (Subject)	18
	Number of missing values	0
	Within each row, compare columns (simple effects within rows)
	Number of families	3
	Number of comparisons per family	2
	Alpha	0.05
	Dunnett's multiple comparisons test	Mean Diff.	95.00% CI of diff.	Significant?	Summary	Adjusted P Value
	SREBP1a
	VEH vs. APC_10mg/kg	0.3293	0.07566 to 0.5829	Yes	*	0.0165
	VEH vs. APC_20mg/kg	0.3725	0.1153 to 0.6297	Yes	**	0.0089
	SREBP1c
	VEH vs. APC_10mg/kg	0.4843	0.2944 to 0.6741	Yes	***	0.0002
	VEH vs. APC_20mg/kg	0.5143	0.3822 to 0.6465	Yes	****	<0.0001
	SREBP2
	VEH vs. APC_10mg/kg	0.2816	0.1490 to 0.4142	Yes	***	0.0007
	VEH vs. APC_20mg/kg	0.348	0.1906 to 0.5053	Yes	***	0.0007
	Test details	Mean 1	Mean 2	Mean Diff.	SE of diff.	N1	N2	q	DF
	SREBP1a
	VEH vs. APC_10mg/kg	0.9485	0.6192	0.3293	0.09135	6	6	3.604	6.748
	VEH vs. APC_20mg/kg	0.9485	0.576	0.3725	0.09529	6	6	3.909	7.631
	SREBP1c
	VEH vs. APC_10mg/kg	1.004	0.5199	0.4843	0.07229	6	6	6.699	8.773
	VEH vs. APC_20mg/kg	1.004	0.4898	0.5143	0.05089	6	6	10.11	9.353
	SREBP2
	VEH vs. APC_10mg/kg	1.001	0.7198	0.2816	0.05055	6	6	5.57	8.815
	VEH vs. APC_20mg/kg	1.001	0.6534	0.348	0.05858	6	6	5.94	7.817
Figure 6b	right
		Relative SREBP1/2 protein levels	Relative SREBP1/2 protein levels	Relative SREBP1/2 protein levels	Relative SREBP1/2 protein levels	Relative SREBP1/2 protein levels	Relative SREBP1/2 protein levels	Relative SREBP1/2 protein levels	Relative SREBP1/2 protein levels	Relative SREBP1/2 protein levels
		VEH	VEH	VEH	VEH	VEH	APC	APC	APC	APC
	SREBP1/GAPDH	0.808569	0.937117	1.06098	0.929131	1.26421	0.467993	0.339037	0.202703	0.228906
	SREBP2/GAPDH	0.832569	0.946179	1.03877	0.994577	1.1879	0.191854	0.118376	0.0542171	0.372081
	Table Analyzed	Data 1
	Two-way RM ANOVA	Matching: Stacked
	Assume sphericity?	Yes
	Alpha	0.05
	Source of Variation	% of total variation	P value	P value summary	Significant?
	relative SREBP1/2 protein levels x APC	0.6166	0.1889	ns	No
	relative SREBP1/2 protein levels	0.6166	0.1889	ns	No
	APC	88.77	<0.0001	****	Yes
	Subject	8.083	0.0447	*	Yes
	ANOVA table	SS	DF	MS	F (DFn, DFd)	P value
	relative SREBP1/2 protein levels x APC	0.01751	1	0.01751	F (1, 7) = 2.118	P=0.1889
	relative SREBP1/2 protein levels	0.01751	1	0.01751	F (1, 7) = 2.118	P=0.1889
	APC	2.521	1	2.521	F (1, 7) = 76.87	P<0.0001
	Subject	0.2295	7	0.03279	F (7, 7) = 3.967	P=0.0447
	Residual	0.05786	7	0.008266
	Difference between row means
	Mean of SREBP1/GAPDH	0.6548
	Mean of SREBP2/GAPDH	0.5921
	Difference between means	0.06276
	SE of difference	0.04313
	95% CI of difference	-0.03921 to 0.1647
	Difference between column means
	Mean of VEH	1
	Mean of APC	0.2469
	Difference between means	0.7531
	SE of difference	0.08589
	95% CI of difference	0.5500 to 0.9562
	Interaction CI
	Mean diff, A1 - B1	0.6903
	Mean diff, A2 - B2	0.8159
	(A1 -B1) - (A2 - B2)	-0.1255
	95% CI of difference	-0.3295 to 0.07842
	(B1 - A1) - (B2 - A2)	0.1255
	95% CI of difference	-0.07842 to 0.3295
	Data summary
	Number of columns (APC)	2
	Number of rows (relative SREBP1/2 protein levels)	2
	Number of subjects (Subject)	9
	Number of missing values	0
	Compare each cell mean with the other cell mean in that row
	Number of families	1
	Number of comparisons per family	2
	Alpha	0.05
	Bonferroni's multiple comparisons test	Predicted (LS) mean diff.	95.00% CI of diff.	Significant?	Summary	Adjusted P Value
	APC - VEH
	SREBP1/GAPDH	-0.6903	-0.9315 to -0.4491	Yes	****	<0.0001
	SREBP2/GAPDH	-0.8159	-1.057 to -0.5747	Yes	****	<0.0001
	Test details	Predicted (LS) mean 1	Predicted (LS) mean 2	Predicted (LS) mean diff.	SE of diff.	N1	N2
	APC - VEH
	SREBP1/GAPDH	0.3097	1	-0.6903	0.09611	4	5
	SREBP2/GAPDH	0.1841	1	-0.8159	0.09611	4	5
Figure 6c
	mRNA levles in the liver of DIO mice
			mRNA levels	mRNA levels	mRNA levels	mRNA levels	mRNA levels	mRNA levels		mRNA levels	mRNA levels	mRNA levels	mRNA levels	mRNA levels	mRNA levels
	Pathway	Gene name	VEH	VEH	VEH	VEH	VEH	VEH		APC	APC	APC	APC	APC	APC			Discovery?
	Transcriptional factor or coactivator	Lxra	1.18774	0.943026	0.838655	1.07552	0.989811	1.00543		0.41692	0.562913	0.509479	0.753661	0.461429	0.533029		Lxra	Yes
	Transcriptional factor or coactivator	Pgc-1a	0.973508	1.08717	0.923128	0.767955	0.91589	1.03055		0.840998	0.813651	0.744335	0.617564	0.779691	0.505309		Pgc-1a	Yes
	Transcriptional factor or coactivator	Pgc-1b	1.00934	0.958119	0.935564	0.842827	1.0484	0.963081		0.684844	0.60242	0.830129	0.536944	0.639635	0.612858		Pgc-1b	Yes
	SREBPs mature	Scap	1.1634	1.02835	1.15124	1.09766	0.931191	0.989175		0.713355	0.692423	0.898581	0.752553	0.896506	0.603479		Scap	Yes
	SREBPs mature	Insig1	1.04069	1.12588	0.837196	0.865027	0.957429	1.07173		1.15377	1.29691	1.19827	1.32409	1.21955	1.34077		Insig1	Yes
	SREBPs mature	Insig2b	1.01122	1.05239	1.04474	1.09367	0.882871	0.931506		1.5012	1.20416	1.27452	1.32642	1.22649	1.35768		Insig2b	Yes
	Cholesterol synthesis	Hmgcl	1.13335	0.977674	1.35014	1.09759	0.965151	0.831566		0.803065	0.330155	0.722602	0.534702	0.46796	0.208856		Hmgcl	Yes
	Cholesterol synthesis	Hmgcs	1.02944	0.83989	1.03046	0.90076	0.984202	0.964034		0.600153	0.772148	0.612237	0.74125	0.730383	0.721922		Hmgcs	Yes
	LDL uptake	Ldlr	1.03092	1.04295	1.04046	0.99004	0.872904	0.971154		0.577648	0.589142	0.549325	0.49144	0.635434	0.472323		Ldlr	Yes
	LDL uptake	Pcsk9	1.11751	0.91701	0.893417	0.953918	1.11815	1.20204		0.885437	0.797196	0.693324	0.875705	0.802963	0.782494		Pcsk9	Yes
	Fatty acid synthesis and oxidation	Acc	0.983507	1.07217	1.02926	1.13454	1.03986	0.9415		0.601194	0.655292	0.725489	0.760812	0.585529	0.655308		Acc	Yes
	Fatty acid synthesis and oxidation	Fasn	1.08126	1.29587	1.13748	1.18513	1.02296	1.12917		0.558242	0.61445	0.882453	0.8943	0.221045	0.218982		Fasn	Yes
	Fatty acid synthesis and oxidation	Acl	0.977533	0.892521	0.872277	1.00291	1.0747	1.07271		0.302965	0.320441	0.717421	0.706538	0.757423	0.524007		Acl	Yes
	Fatty acid synthesis and oxidation	Acsl1	1.02036	1.23017	1.03308	0.858013	0.856791	0.971841		0.535142	0.567309	0.869915	0.75008	0.641723	0.833365		Acsl1	Yes
	Fatty acid synthesis and oxidation	Cpt1	1.01005	0.989026	1.26513	1.03551	0.830921	1.09238		2.1427	2.59967	2.57831	1.76609	1.99635	1.55361		Cpt1	Yes
	Fatty acid synthesis and oxidation	Scd1	0.943966	1.03537	1.12407	0.92382	1.29273	0.941788		1.59294	1.38544	1.75507	1.2873	1.57036	1.60294		Scd1	Yes
	Lipid secret	ApoE	1.07149	1.05775	0.862301	0.936134	0.970697	1.05267		0.723419	0.671351	0.890153	0.792709	0.794033	0.659416		ApoE	Yes
	Lipid secret	ApoB	1.35357	1.0426	0.8086	0.898304	1.07093	1.14033		0.848857	0.843845	0.835055	0.73064	0.803039	0.792242		ApoB	Yes
	Lipid secret	Mttp	1.13862	1.09734	0.961502	1.16364	1.02769	0.855998		0.587514	0.556444	0.479038	0.424642	0.612597	0.657595		Mttp	Yes
	TG hydrolysis	Mgll	1.10027	0.988246	0.973902	1.01194	1.16509	1.19416		1.47759	2.21476	1.69233	2.15516	1.66341	2.01875		Mgll	Yes
	TG hydrolysis	Cel	0.898673	1.04701	0.984891	0.880655	1.33114	1.04552		1.61013	1.75762	2.64783	2.65336	2.57274	2.43433		Cel	Yes
	TG hydrolysis	Lipg	0.9824	1.12272	1.29832	0.860819	0.968819	1.07172		1.70103	1.75947	1.65552	1.59682	1.25315	1.32131		Lipg	Yes
	by multiple t tests followed false discovery rate (FDR) correction
		Discovery?	P value	Mean of VEH	Mean of APC	Difference	SE of difference	t ratio
	Lxra	Yes	4.3e-05	1.007	0.5396	0.4671	0.06796	6.873
	Pgc-1a	Yes	0.007384	0.9497	0.7169	0.2328	0.06952	3.348
	Pgc-1b	Yes	0.000104	0.9596	0.6511	0.3084	0.04992	6.178
	Scap	Yes	0.000607	1.06	0.7595	0.3007	0.06115	4.917
	Insig1	Yes	0.000705	0.983	1.256	-0.2726	0.05658	4.817
	Insig2b	Yes	0.000201	1.003	1.315	-0.3123	0.05489	5.69
	Hmgcl	Yes	0.000898	1.059	0.5112	0.548	0.1177	4.657
	Hmgcs	Yes	0.000107	0.9581	0.6963	0.2618	0.04251	6.159
	Ldlr	Yes	<0.000001	0.9914	0.5526	0.4389	0.03656	12
	Pcsk9	Yes	0.0034	1.034	0.8062	0.2275	0.05963	3.815
	Acc	Yes	3e-06	1.033	0.6639	0.3695	0.03921	9.423
	Fasn	Yes	0.001143	1.142	0.5649	0.5771	0.1282	4.5
	Acl	Yes	0.000832	0.9821	0.5548	0.4273	0.09076	4.708
	Acsl1	Yes	0.004231	0.995	0.6996	0.2955	0.08024	3.682
	Cpt1	Yes	0.000161	1.037	2.106	-1.069	0.1827	5.851
	Scd1	Yes	0.000296	1.044	1.532	-0.4887	0.09029	5.413
	ApoE	Yes	0.000728	0.9918	0.7552	0.2367	0.04935	4.796
	ApoB	Yes	0.012397	1.052	0.8089	0.2434	0.08	3.043
	Mttp	Yes	9e-06	1.041	0.553	0.4878	0.05947	8.203
	Mgll	Yes	0.0001	1.072	1.87	-0.7981	0.1285	6.212
	Cel	Yes	0.000109	1.031	2.279	-1.248	0.2032	6.142
	Lipg	Yes	0.000834	1.051	1.548	-0.4971	0.1056	4.706
Figure 6d
		mRNA levles in the white fat (WF) tissue of DIO mice
			mRNA levels	mRNA levels	mRNA levels	mRNA levels	mRNA levels	mRNA levels			mRNA levels	mRNA levels	mRNA levels	mRNA levels	mRNA levels	mRNA levels
	Pathway	Gene name	VEH	VEH	VEH	VEH	VEH	VEH		Gene name	APC	APC	APC	APC	APC	APC			Discovery?
	Transcriptional factor	Pgc-1a	1.02556	0.98962	0.90275	0.95646	1.24033	0.94157		Pgc-1a	0.53148	0.74017	0.67232	0.77983	0.88467	0.61579		Pgc-1a	Yes
	Transcriptional factor	Pgc-1b	0.94858	1.2894	1.59659	1.17868	0.92476	0.8195		Pgc-1b	0.68304	0.78686	0.62569	0.41654	0.79433	0.68941		Pgc-1b	Yes
	Transcriptional factor	Srebf-1c	0.85081	0.94753	0.89297	1.38911	0.74895	0.91084		Srebf-1c	0.53543	0.11443	0.46788	0.23613	0.48415	0.39465		Srebf-1c	Yes
	Transcriptional factor	Srebf-2	0.971	1.2467	0.62891	1.05454	1.24558	0.95798		Srebf-2	0.57982	0.56293	0.80961	0.52896	0.78515	0.62658		Srebf-2	Yes
	Transcriptional factor	Lxra	0.88046	0.8819	1.0536	0.82543	1.01955	1.19516		Lxra	0.78825	0.71675	0.4804	0.67315	0.75016	0.64572		Lxra	Yes
	Fatty acid synthesis	Fasn	1.07419	0.77804	1.28681	0.92983	1.1088	1.0394		Fasn	0.51045	0.40622	0.98879	0.31269	0.6571	0.44561		Fasn	Yes
	Fatty acid synthesis	Acc	1.17835	0.85199	1.3586	0.86251	1.09471	0.76448		Acc	0.52389	0.39174	0.69625	0.67825	0.59524	0.31963		Acc	Yes
	Fatty acid synthesis	Scd1	1.1182	0.83878	1.35194	1.23392	0.85716	0.73073		Scd1	0.20842	0.35675	0.6736	0.79338	0.50596	0.71563		Scd1	Yes
	Fatty acid synthesis	Acsl1	0.82249	0.91246	0.83774	1.17545	1.07827	0.9628		Acsl1	0.44588	0.15372	0.55392	0.29269	0.61161	0.56957		Acsl1	Yes
	TG lipolysis	Hsl	1.13989	1.09037	0.71424	1.10412	1.02024	1.34417		Hsl	2.30274	1.69428	1.5898	1.21024	1.86891	1.4146		Hsl	Yes
	TG lipolysis	Atgl	1.04618	0.89719	0.99338	1.18618	1.17734	1.04163		Atgl	1.32191	1.23262	1.71842	1.2249	1.30055	1.19232		Atgl	Yes
	TG lipolysis	Mgll	0.92611	0.83144	1.10683	1.2392	1.19109	0.95157		Mgll	0.55237	0.26996	0.86417	0.61563	0.9323	0.54231		Mgll	Yes
	Secretory factor	Retn	0.88306	0.75935	0.83532	1.57655	0.91469	1.29783		Retn	0.12295	0.14303	0.23813	0.235	0.55968	0.58457		Retn	Yes
	Fatty acid oxidation	Cpt1	1.09047	0.91781	0.79675	0.80032	1.26693	1.0663		Cpt1	1.62698	1.18411	1.40222	2.23993	1.4196	1.34478		Cpt1	Yes
	lipogenesis	Lpl	1.34724	1.05542	0.89574	1.68844	0.9465	0.75203		Lpl	0.65568	0.74302	0.65437	0.37813	0.73302	0.49942		Lpl	Yes
	Fatty acid binding	ApoB	0.9756	0.92105	0.96008	0.88836	0.72692	1.03159		ApoB	0.33372	0.25988	0.6345	0.17017	0.40804	0.35269		ApoB	Yes
	Glucose uptake	Glut4	0.69755	1.20714	0.77319	1.53595	0.91562	1.19589		Glut4	0.46972	0.1331	0.19908	0.1942	0.36829	0.42454		Glut4	Yes
	Adipogenesis	Creb	0.85379	1.04195	1.16199	1.07052	0.75834	1.03425		Creb	1.41149	1.39285	1.02577	0.35555	0.97428	0.88017		Creb	No
	Adipogenesis	Cebpa	0.64267	1.52665	0.8616	1.09424	0.87483	0.89729		Cebpa	1.27924	0.98091	1.11119	1.35341	1.15436	0.89787		Cebpa	No
	Adipogenesis	Tnfaip2	1.15886	1.15169	0.75085	0.99788	1.22624	0.74451		Tnfaip2	1.34953	1.38584	0.76215	0.88232	0.8616	0.71221		Tnfaip2	No
	Adipogenesis	Ppargamma	1.32359	1.29056	0.77772	0.98626	0.76322	0.84398		Ppargamma	1.1637	0.8189	1.30331	0.85393	0.72203	0.90794		Pparγ	No
		Discovery?	P value	Mean of VEH	Mean of APC	Difference	SE of difference	t ratio	df	q value
	Pgc-1a	Yes	0.001552	1.009	0.704	0.3053	0.07095	4.304	10	0.001581
	Pgc-1b	Yes	0.005528	1.126	0.666	0.4603	0.1307	3.521	10	0.003066
	Srebf-1c	Yes	0.00041	0.9567	0.3721	0.5846	0.1128	5.185	10	0.000725
	Srebf-2	Yes	0.005793	1.017	0.6488	0.3686	0.1055	3.493	10	0.003066
	Lxra	Yes	0.001917	0.976	0.6757	0.3003	0.07201	4.17	10	0.001695
	Fasn	Yes	0.002593	1.036	0.5535	0.4827	0.1212	3.982	10	0.002037
	Acc	Yes	0.001565	1.018	0.5342	0.4843	0.1127	4.298	10	0.001581
	Scd1	Yes	0.005819	1.022	0.5423	0.4795	0.1374	3.49	10	0.003066
	Acsl1	Yes	0.000207	0.9649	0.4379	0.527	0.09296	5.669	10	0.000725
	Hsl	Yes	0.006072	1.069	1.68	-0.6113	0.1764	3.465	10	0.003066
	Atgl	Yes	0.013433	1.057	1.332	-0.2748	0.09172	2.996	10	0.005586
	Mgll	Yes	0.005978	1.041	0.6295	0.4116	0.1185	3.474	10	0.003066
	Retn	Yes	0.000848	1.044	0.3139	0.7306	0.1556	4.695	10	0.0012
	Cpt1	Yes	0.009251	0.9898	1.536	-0.5465	0.17	3.215	10	0.004088
	Lpl	Yes	0.007971	1.114	0.6106	0.5036	0.1525	3.303	10	0.003757
	ApoB	Yes	2.9e-05	0.9173	0.3598	0.5574	0.07743	7.199	10	0.000207
	Glut4	Yes	0.000324	1.054	0.2982	0.7561	0.1413	5.35	10	0.000725
	Creb	No	0.909243	0.9868	1.007	-0.01988	0.17	0.1169	10	0.314374
	Cebpa	No	0.326864	0.9829	1.129	-0.1466	0.1422	1.031	10	0.128385
	Tnfaip2	No	0.933784	1.005	0.9923	0.01273	0.1494	0.0852	10	0.314374
	Pparγ	No	0.799514	0.9976	0.9616	0.03592	0.1377	0.2608	10	0.297503
Figure 6e
		BAT genes in DIO
			mRNA levels	mRNA levels	mRNA levels	mRNA levels	mRNA levels	mRNA levels		mRNA levels	mRNA levels	mRNA levels	mRNA levels	mRNA levels	mRNA levels					t-TEST
	Pathway	Gene name	VEH	VEH	VEH	VEH	VEH	VEH	Gene name	APC	APC	APC	APC	APC	APC			Discovery?		P value
	Transcriptional factor	Rxra	1.00917	0.933652	1.27109	0.984859	0.832504	1.10305	Rxra	1.29919	0.758491	0.634368	1.15194	1.14473	0.993489		Rxrα	No		0.838276
	Transcriptional factor	Srebf1	1.10072	0.970339	1.23694	0.800417	1.18612	1.17705	Srebf1	0.760012	0.619607	0.621415	0.595032	0.719434	0.70422		Srebf-1c	Yes		0.000218987
	Transcriptional factor	Pparg	1.0981	0.795814	1.32754	1.03488	1.01406	0.997233	Pparg	1.22334	1.05656	1.27861	0.900226	1.18187	1.17782		Pparγ	No		0.330624
	Transcriptional factor	Ppara	1.37338	0.832222	1.11273	1.00099	0.879952	1.08378	Ppara	0.957	1.06885	1.28181	0.434766	0.82146	1.44819		Pparα	No		0.79109
	Transcriptional factor	Pgc-1a	1.08833	0.971632	0.877011	0.946479	1.08841	0.943243	Pgc-1a	0.488167	0.696223	0.734234	0.682347	0.324237	0.589485		Pgc-1α	Yes		0.000256797
	Transcriptional factor	Pgc-1b	1.03095	0.828311	1.05232	0.886742	1.37058	0.83412	Pgc-1b	0.793627	0.787662	0.820538	0.623312	0.597572	0.791524		Pgc-1β	Yes		0.0172414
	Fatty acid oxidation	Scd1	0.903539	0.904655	0.820486	0.870525	1.00407	0.956801	Scd1	0.754211	0.558294	0.631727	0.669109	0.532068	0.797115		Scd1	Yes		0.000515293
	Fatty acid oxidation	Cpt1	1.12052	0.84265	1.01872	0.978676	0.871405	1.06578	Cpt1	1.40464	1.30092	1.36632	1.86124	1.27342	1.67024		Cpt1	Yes		0.000835314
	Glucose uptake	Glut4	0.923264	0.867205	1.65521	0.977129	1.04404	1.17372	Glut4	2.22232	2.22334	2.09058	1.36632	1.86124	1.91433		Glut4	Yes		0.000774809
	Lipolysis	Hsl	1.13693	1.0145	0.945619	1.19274	0.816184	1.04748	Hsl	1.92935	1.28491	1.04425	1.49196	1.69084	1.78413		Hsl	Yes		0.00562949
	Lipolysis	Mgl1	1.15515	0.901206	0.827671	0.867351	1.17113	0.84802	Mgl1	1.57136	1.67142	1.44833	1.18986	1.39444	1.42905		Mgl1	Yes		0.00037031
	Thermogenesis	Ucp1	0.783549	1.26252	1.04808	1.00277	1.34794	0.918216	Ucp1	0.427201	0.466074	0.435283	0.324438	0.439772	0.6531		Ucp1	Yes		9.85598e-05
	Thermogenesis	Ucp2	1.02753	0.95544	0.993218	0.768247	0.935455	1.07435	Ucp2	1.94762	2.04867	1.871	1.36632	1.86124	1.31036		Ucp2	Yes		0.000192177
	Thermogenesis	Ucp3	0.881025	0.945183	1.03526	0.964458	1.15003	0.840597	Ucp3	2.38493	1.60966	1.31696	1.96433	1.36632	1.86124		Ucp3	Yes		0.00103184
		Discovery?	P value	Mean of VEH	Mean of APC	Difference	SE of difference	t ratio	df	q value
	Rxrα	No	0.838276	1.022	0.997	0.02535	0.121	0.2095	10	0.241903
	Srebf-1c	Yes	0.000219	1.079	0.67	0.4086	0.07261	5.628	10	0.000259
	Pparγ	No	0.330624	1.045	1.136	-0.0918	0.08978	1.023	10	0.11131
	Pparα	No	0.79109	1.047	1.002	0.04516	0.166	0.2721	10	0.241903
	Pgc-1α	Yes	0.000257	0.9859	0.5858	0.4001	0.07256	5.514	10	0.000259
	Pgc-1β	Yes	0.017241	1.001	0.7357	0.2648	0.0929	2.85	10	0.006332
	Scd1	Yes	0.000515	0.91	0.6571	0.2529	0.0503	5.028	10	0.000347
	Cpt1	Yes	0.000835	0.983	1.479	-0.4965	0.1055	4.705	10	0.000422
	Glut4	Yes	0.000775	1.107	1.946	-0.8396	0.1766	4.755	10	0.000422
	Hsl	Yes	0.005629	1.026	1.538	-0.512	0.1459	3.51	10	0.002274
	Mgl1	Yes	0.00037	0.9618	1.451	-0.489	0.09304	5.256	10	0.000299
	Ucp1	Yes	9.9e-05	1.061	0.4576	0.6029	0.09689	6.222	10	0.000259
	Ucp2	Yes	0.000192	0.959	1.734	-0.7752	0.1354	5.723	10	0.000259
	Ucp3	Yes	0.001032	0.9694	1.751	-0.7811	0.1711	4.566	10	0.000463
Figure 6f
	mRNA levels of Srebf-1c and Srebf-2 in CRTC2KO mice oral APC
			mRNA of Srebf-1c	mRNA of Srebf-1c	mRNA of Srebf-1c	mRNA of Srebf-1c	mRNA of Srebf-1c	mRNA of Srebf-1c	mRNA of Srebf-1c	mRNA of Srebf-1c	mRNA of Srebf-1c	mRNA of Srebf-1c	mRNA of Srebf-1c	mRNA of Srebf-1c
			VEH	VEH	VEH	VEH	VEH	VEH	APC	APC	APC	APC	APC	APC
		WT	0.939912	1.07967	0.988095	0.868456	1.15473	1.01678	0.76515	0.563035	0.962683	0.596841	0.359933	0.526575
		CRTC2KO	0.563375	0.581943	0.590658	0.592648	0.454265	0.414126	0.648987	0.702653	0.868659	0.636023	0.712935	0.563021
			mRNA of Srebf-2	mRNA of Srebf-2	mRNA of Srebf-2	mRNA of Srebf-2	mRNA of Srebf-2	mRNA of Srebf-2	mRNA of Srebf-2	mRNA of Srebf-2	mRNA of Srebf-2	mRNA of Srebf-2	mRNA of Srebf-2	mRNA of Srebf-2
			VEH	VEH	VEH	VEH	VEH	VEH	APC	APC	APC	APC	APC	APC
		WT	1.17404	1.26502	0.843171	0.918593	0.877625	1.26587	0.858516	0.665525	0.778567	0.617775	0.757143	0.856123
		CRTC2KO	0.867659	0.821518	0.773344	0.68531	0.988837	0.793022	0.821608	0.96323	0.743853	0.633145	0.890336	0.644325
	Two-way ANOVA followed Bonferroni's multiple comparisons test
	Table Analyzed	mRNA of Srebf-1c
	Two-way RM ANOVA	Matching: Stacked
	Assume sphericity?	Yes
	Alpha	0.05
	Source of Variation	% of total variation	P value	P value summary	Significant?
	CRTC2KO x APC	38.45	0.0002	***	Yes
	CRTC2KO	23.2	0.0014	**	Yes
	APC	6.687	0.0939	ns	No
	Subject	19.52	0.2331	ns	No
	ANOVA table	SS	DF	MS	F (DFn, DFd)	P value
	CRTC2KO x APC	0.429	1	0.429	F (1, 10) = 31.66	P=0.0002
	CRTC2KO	0.2589	1	0.2589	F (1, 10) = 19.11	P=0.0014
	APC	0.07461	1	0.07461	F (1, 10) = 3.426	P=0.0939
	Subject	0.2178	10	0.02178	F (10, 10) = 1.607	P=0.2331
	Residual	0.1355	10	0.01355
	Difference between row means
	Mean of WT	0.8185
	Mean of CRTC2KO	0.6108
	Difference between means	0.2077
	SE of difference	0.04752
	95% CI of difference	0.1018 to 0.3136
	Difference between column means
	Mean of VEH	0.7704
	Mean of APC	0.6589
	Difference between means	0.1115
	SE of difference	0.06024
	95% CI of difference	-0.02272 to 0.2457
	Interaction CI
	Mean diff, A1 - B1	0.3789
	Mean diff, A2 - B2	-0.1559
	(A1 -B1) - (A2 - B2)	0.5348
	95% CI of difference	0.3230 to 0.7465
	(B1 - A1) - (B2 - A2)	-0.5348
	95% CI of difference	-0.7465 to -0.3230
	Data summary
	Number of columns (APC)	2
	Number of rows (CRTC2KO)	2
	Number of subjects (Subject)	12
	Number of missing values	0
	Compare each cell mean with the other cell mean in that row
	Number of families	1
	Number of comparisons per family	2
	Alpha	0.05
	Bonferroni's multiple comparisons test	Mean Diff.	95.00% CI of diff.	Significant?	Summary	Adjusted P Value
	APC - VEH
	WT	-0.3789	-0.5648 to -0.1930	Yes	***	0.0002
	CRTC2KO	0.1559	-0.03005 to 0.3418	No	ns	0.1114
	Test details	Mean 1	Mean 2	Mean Diff.	SE of diff.	N1	N2	t	DF
	APC - VEH
	WT	0.629	1.008	-0.3789	0.07673	6	6	4.938	20
	CRTC2KO	0.6887	0.5328	0.1559	0.07673	6	6	2.032	20
	Table Analyzed	mRNA of Srebf-2
	Two-way RM ANOVA	Matching: Stacked
	Assume sphericity?	Yes
	Alpha	0.05
	Source of Variation	% of total variation	P value	P value summary	Significant?
	mRNA of Srebf-2 x APC	14.21	0.0465	*	Yes
	mRNA of Srebf-2	8.949	0.1016	ns	No
	APC	23.86	0.012	*	Yes
	Subject	25.44	0.5489	ns	No
	ANOVA table	SS	DF	MS	F (DFn, DFd)	P value
	mRNA of Srebf-2 x APC	0.1037	1	0.1037	F (1, 10) = 5.160	P=0.0465
	mRNA of Srebf-2	0.06529	1	0.06529	F (1, 10) = 3.249	P=0.1016
	APC	0.1741	1	0.1741	F (1, 10) = 9.380	P=0.0120
	Subject	0.1856	10	0.01856	F (10, 10) = 0.9234	P=0.5489
	Residual	0.2009	10	0.02009
	Difference between row means
	Mean of WT	0.9065
	Mean of CRTC2KO	0.8022
	Difference between means	0.1043
	SE of difference	0.05787
	95% CI of difference	-0.02463 to 0.2333
	Difference between column means
	Mean of VEH	0.9395
	Mean of APC	0.7692
	Difference between means	0.1703
	SE of difference	0.05561
	95% CI of difference	0.04641 to 0.2942
	Interaction CI
	Mean diff, A1 - B1	0.3018
	Mean diff, A2 - B2	0.03887
	(A1 -B1) - (A2 - B2)	0.2629
	95% CI of difference	0.005020 to 0.5208
	(B1 - A1) - (B2 - A2)	-0.2629
	95% CI of difference	-0.5208 to -0.005020
	Data summary
	Number of columns (APC)	2
	Number of rows (mRNA of Srebf-2)	2
	Number of subjects (Subject)	12
	Number of missing values	0
	Compare each cell mean with the other cell mean in that row
	Number of families	1
	Number of comparisons per family	2
	Alpha	0.05
	Bonferroni's multiple comparisons test	Mean Diff.	95.00% CI of diff.	Significant?	Summary	Adjusted P Value
	APC - VEH
	WT	-0.3018	-0.4963 to -0.1073	Yes	**	0.0025
	CRTC2KO	-0.03887	-0.2333 to 0.1556	No	ns	>0.9999
	Test details	Mean 1	Mean 2	Mean Diff.	SE of diff.	N1	N2	t	DF
	APC - VEH
	WT	0.7556	1.057	-0.3018	0.08026	6	6	3.76	20
	CRTC2KO	0.7827	0.8216	-0.03887	0.08026	6	6	0.4842	20
Figure 6g
Figure 6h
	Plasma total cholesterol, mg/dl
			TC in plasma_WT, mg/dl	TC in plasma_WT, mg/dl	TC in plasma_WT, mg/dl	TC in plasma_WT, mg/dl	TC in plasma_WT, mg/dl	TC in plasma_WT, mg/dl	TC in plasma_CRTC2KO,mg/dl	TC in plasma_CRTC2KO,mg/dl	TC in plasma_CRTC2KO,mg/dl	TC in plasma_CRTC2KO,mg/dl	TC in plasma_CRTC2KO,mg/dl	TC in plasma_CRTC2KO,mg/dl
		VEH	294.658	301.618	298.3	250.575	269.91	255.989	217.707	212.679	229.307	207.266	220.027	225.827
		MET	184.451	247.868	232.401	156.609	233.947	237.041	268.363	232.014	251.349	216.16	260.242	252.895
		APC	239.748	207.149	201.1	213.669	202.239	184.451	244.388	238.201	210.746	206.493	224.28	219.253
	Table Analyzed	Plasma total cholesterol, mg/dl
	Two-way RM ANOVA	Matching: Stacked
	Assume sphericity?	No
	Alpha	0.05
	Source of Variation	% of total variation	P value	P value summary	Significant?	Geisser-Greenhouse's epsilon
	drug x CRTC2KO	40.81	<0.0001	****	Yes
	drug	18.37	0.0107	*	Yes	0.6814
	CRTC2KO	0.4415	0.6125	ns	No
	Subject	16.15	0.2792	ns	No
	ANOVA table	SS	DF	MS	F (DFn, DFd)	P value
	drug x CRTC2KO	14260	2	7130	F (2, 20) = 16.84	P<0.0001
	drug	6419	2	3210	F (1.363, 13.63) = 7.583	P=0.0107
	CRTC2KO	154.3	1	154.3	F (1, 10) = 0.2733	P=0.6125
	Subject	5644	10	564.4	F (10, 20) = 1.334	P=0.2792
	Residual	8465	20	423.3
	Difference between column means
	Mean of WT	234
	Mean of CRTC2KO	229.8
	Difference between means	4.14
	SE of difference	7.919
	95% CI of difference	-13.50 to 21.79
	Data summary
	Number of columns (CRTC2KO)	2
	Number of rows (drug)	3
	Number of subjects (Subject)	12
	Number of missing values	0
	Within each column, compare rows (simple effects within columns)
	Number of families	2
	Number of comparisons per family	2
	Alpha	0.05
	Bonferroni's multiple comparisons test	Mean Diff.	95.00% CI of diff.	Significant?	Summary	Adjusted P Value
	WT
	MET vs. VEH	-63.12	-107.7 to -18.56	Yes	*	0.013
	APC vs. VEH	-70.45	-100.3 to -40.62	Yes	**	0.0014
	CRTC2KO
	MET vs. VEH	28.04	8.543 to 47.53	Yes	*	0.0122
	APC vs. VEH	5.091	-18.11 to 28.30	No	ns	>0.9999
	Test details	Mean 1	Mean 2	Mean Diff.	SE of diff.	N1	N2	t	DF
	WT
	MET vs. VEH	215.4	278.5	-63.12	14.09	6	6	4.481	5
	APC vs. VEH	208.1	278.5	-70.45	9.431	6	6	7.47	5
	CRTC2KO
	MET vs. VEH	246.8	218.8	28.04	6.162	6	6	4.55	5
	APC vs. VEH	223.9	218.8	5.091	7.335	6	6	0.6941	5

## Sheet: Figure07
Figure 7a
		mRNA levels of nuclear receptor in the liver of DIO mice.n=5
			VEH	VEH	VEH	VEH	VEH	APC	APC	APC	APC	APC
		Lxrα	1.07314	0.95361	0.970781	0.894066	1.07363	0.650918	0.646937	0.586028	0.86782	0.676797
		Pparα	0.91681	1.00797	1.10379	1.04392	0.83637	1.16348	1.05095	0.97237	0.97325	1.10915
		Pparγ	1.00273	1.17153	1.08306	1.00853	1.10138	1.1983	1.08326	1.15809	1.00482	1.0158
		Rxrα	0.92093	1.16507	0.94287	1.04677	1.05808	0.99249	1.11056	0.90063	1.06298	0.85776
	Table Analyzed	ALB
	Two-way RM ANOVA	Matching: Stacked
	Assume sphericity?	No
	Alpha	0.05
	Source of Variation	% of total variation	P value	P value summary	Significant?	Geisser-Greenhouse's epsilon
	genes x APC	24.91	0.0011	**	Yes
	genes	37.8	0.0003	***	Yes	0.8355
	APC	4.894	0.0315	*	Yes
	Subject	5.782	0.7272	ns	No
	ANOVA table	SS	DF	MS	F (DFn, DFd)	P value
	genes x APC	0.2126	3	0.07087	F (3, 24) = 7.488	P=0.0011
	genes	0.3226	3	0.1075	F (2.506, 20.05) = 11.36	P=0.0003
	APC	0.04177	1	0.04177	F (1, 8) = 6.772	P=0.0315
	Subject	0.04935	8	0.006169	F (8, 24) = 0.6518	P=0.7272
	Residual	0.2271	24	0.009464
	Difference between column means
	Mean of VEH	1.019
	Mean of APC	0.9541
	Difference between means	0.06463
	SE of difference	0.02484
	95% CI of difference	0.007357 to 0.1219
	Data summary
	Number of columns (APC)	2
	Number of rows (genes)	4
	Number of subjects (Subject)	10
	Number of missing values	0
	Compare each cell mean with the other cell mean in that row
	Number of families	1
	Number of comparisons per family	4
	Alpha	0.05
	Bonferroni's multiple comparisons test	Mean Diff.	95.00% CI of diff.	Significant?	Summary	Adjusted P Value
	APC - VEH
	Lxrα	-0.3073	-0.5026 to -0.1120	Yes	**	0.0045
	Pparα	0.07207	-0.1244 to 0.2685	No	ns	>0.9999
	Pparγ	0.01861	-0.1415 to 0.1787	No	ns	>0.9999
	Rxrα	-0.04186	-0.2499 to 0.1662	No	ns	>0.9999
	Test details	Mean 1	Mean 2	Mean Diff.	SE of diff.	N1	N2	t	DF
	APC - VEH
	Lxrα	0.6857	0.993	-0.3073	0.05943	5	5	5.171	7.343
	Pparα	1.054	0.9818	0.07207	0.06042	5	5	1.193	7.608
	Pparγ	1.092	1.073	0.01861	0.04943	5	5	0.3765	7.712
	Rxrα	0.9849	1.027	-0.04186	0.06479	5	5	0.6461	7.953
Figure 7b	right
			relative protein levels in liver of DIO	relative protein levels in liver of DIO	relative protein levels in liver of DIO	relative protein levels in liver of DIO	relative protein levels in liver of DIO	relative protein levels in liver of DIO
			VEH	VEH	VEH	APC	APC	APC
		LXRa/GAPDH	0.952	1.005	1.0504	0.741	0.777	0.8147
		SREBP1/GAPDH	1	1.063	1.007	0.391	0.515	0.283
		PPARa/GAPDH	1	0.987	0.979	0.924	0.9	0.98
	Table Analyzed	relative protein levels in liver of DIO
	Two-way RM ANOVA	Matching: Stacked
	Assume sphericity?	No
	Alpha	0.05
	Source of Variation	% of total variation	P value	P value summary	Significant?	Geisser-Greenhouse's epsilon
	protein x Column Factor	28.45	0.0002	***	Yes
	protein	22.14	0.0038	**	Yes	0.6392
	Column Factor	44.97	<0.0001	****	Yes
	Subject	0.6102	0.8578	ns	No
	ANOVA table	SS	DF	MS	F (DFn, DFd)	P value
	protein x Column Factor	0.2596	2	0.1298	F (2, 8) = 29.73	P=0.0002
	protein	0.202	2	0.101	F (1.278, 5.113) = 23.13	P=0.0038
	Column Factor	0.4103	1	0.4103	F (1, 4) = 294.8	P<0.0001
	Subject	0.005568	4	0.001392	F (4, 8) = 0.3188	P=0.8578
	Residual	0.03493	8	0.004367
	Difference between column means
	Mean of Ctrl	1.005
	Mean of APC	0.7029
	Difference between means	0.302
	SE of difference	0.01759
	95% CI of difference	0.2531 to 0.3508
	Data summary
	Number of columns (Column Factor)	2
	Number of rows (protein)	3
	Number of subjects (Subject)	6
	Number of missing values	0
	Compare each cell mean with the other cell mean in that row
	Number of families	1
	Number of comparisons per family	3
	Alpha	0.05
	Bonferroni's multiple comparisons test	Mean Diff.	95.00% CI of diff.	Significant?	Summary	Adjusted P Value
	APC - Ctrl
	LXRa	-0.2249	-0.3723 to -0.07745	Yes	*	0.0123
	SREBP1	-0.627	-1.060 to -0.1937	Yes	*	0.0216
	PPARa	-0.054	-0.2126 to 0.1046	No	ns	0.4293
	Test details	Mean 1	Mean 2	Mean Diff.	SE of diff.	N1	N2	t	DF
	APC - Ctrl
	LXRa	0.7776	1.002	-0.2249	0.03551	3	3	6.333	3.705
	SREBP1	0.3963	1.023	-0.627	0.06993	3	3	8.966	2.351
	PPARa	0.9347	0.9887	-0.054	0.02448	3	3	2.206	2.265
Figure 7c
	ChIP: LXRa and RXRa recuited in Srebf1 promoter
		fold
		relative enrichment folds	relative enrichment folds	relative enrichment folds	relative enrichment folds	relative enrichment folds	relative enrichment folds	relative enrichment folds	relative enrichment folds
		Ctrl	Ctrl	Ctrl	Ctrl	APC	APC	APC	APC
	ChIP:LXRa	0.982827	0.930194	0.999042	1.08794	0.548232	0.520894	0.402399	0.493964
	ChIP:RXRa	0.917033	0.893287	1.35275	0.836935	0.420675	0.66906	0.517338	0.727927
	Table Analyzed	Data 1
	Two-way RM ANOVA	Matching: Stacked
	Assume sphericity?	Yes
	Alpha	0.05
	Source of Variation	% of total variation	P value	P value summary	Significant?
	ChIP antibody x Column Factor APC	0.758	0.5577	ns	No
	ChIP antibody	0.758	0.5577	ns	No
	Column Factor APC	75.98	0.0006	***	Yes
	Subject	10.69	0.5464	ns	No
	ANOVA table	SS	DF	MS	F (DFn, DFd)	P value
	ChIP antibody x Column Factor APC	0.008534	1	0.008534	F (1, 6) = 0.3852	P=0.5577
	ChIP antibody	0.008534	1	0.008534	F (1, 6) = 0.3852	P=0.5577
	Column Factor APC	0.8554	1	0.8554	F (1, 6) = 42.64	P=0.0006
	Subject	0.1204	6	0.02006	F (6, 6) = 0.9056	P=0.5464
	Residual	0.1329	6	0.02215
	Difference between row means
	Mean of ChIP-LXRa	0.7457
	Mean of ChIP-RXRa	0.7919
	Difference between means	-0.04619
	SE of difference	0.07442
	95% CI of difference	-0.2283 to 0.1359
	Difference between column means
	Mean of Ctrl	1
	Mean of APC	0.5376
	Difference between means	0.4624
	SE of difference	0.07082
	95% CI of difference	0.2892 to 0.6357
	Interaction CI
	Mean diff, A1 - B1	0.5086
	Mean diff, A2 - B2	0.4163
	(A1 -B1) - (A2 - B2)	0.09238
	95% CI of difference	-0.2718 to 0.4566
	(B1 - A1) - (B2 - A2)	-0.09238
	95% CI of difference	-0.4566 to 0.2718
	Data summary
	Number of columns (Column Factor APC)	2
	Number of rows (ChIP antibody)	2
	Number of subjects (Subject)	8
	Number of missing values	0
	Compare each cell mean with the other cell mean in that row
	Number of families	1
	Number of comparisons per family	2
	Alpha	0.05
	Bonferroni's multiple comparisons test	Mean Diff.	95.00% CI of diff.	Significant?	Summary	Adjusted P Value
	APC - Ctrl
	ChIP-LXRa	-0.5086	-0.7716 to -0.2456	Yes	***	0.0007
	ChIP-RXRa	-0.4163	-0.6792 to -0.1533	Yes	**	0.0032
	Test details	Mean 1	Mean 2	Mean Diff.	SE of diff.	N1	N2	t	DF
	APC - Ctrl
	ChIP-LXRa	0.4914	1	-0.5086	0.1027	4	4	4.951	12
	ChIP-RXRa	0.5838	1	-0.4163	0.1027	4	4	4.052	12
Figure 7d
		ChIP CREB and CRTC2 in LXRa promoter.
			Input %	Input %	Input %	Input %	Input %	Input %	Input %	Input %
			Ctrl	Ctrl	Ctrl	Ctrl	APC	APC	APC	APC
		ChIP-IgG	1.18908	0.854096	1.16084	0.795983	0.570221	0.827935	1.76134	0.838319
		ChIP-CREB	40.1754	31.6368	61.3325	65.2119	36.4614	38.9243	32.1584	48.6099
		ChIP-CRTC2	209.288	243.275	332.971	354.042	76.2395	65.9044	83.3167	91.9916
	Two-way ANOVA followed Bonferroni's multiple comparisons test
	Table Analyzed	Data 1
	Two-way RM ANOVA	Matching: Stacked
	Assume sphericity?	No
	Alpha	0.05
	Source of Variation	% of total variation	P value	P value summary	Significant?	Geisser-Greenhouse's epsilon
	ChIP IgG, CREB or CRTC2 x APC	21.99	<0.0001	****	Yes
	ChIP IgG, CREB or CRTC2	58.74	<0.0001	****	Yes	0.5185
	APC	12.77	0.0024	**	Yes
	Subject	3.04	0.1913	ns	No
	ANOVA table	SS	DF	MS	F (DFn, DFd)	P value
	ChIP IgG, CREB or CRTC2 x APC	53581	2	26790	F (2, 12) = 38.10	P<0.0001
	ChIP IgG, CREB or CRTC2	143138	2	71569	F (1.037, 6.222) = 101.8	P<0.0001
	APC	31128	1	31128	F (1, 6) = 25.21	P=0.0024
	Subject	7409	6	1235	F (6, 12) = 1.756	P=0.1913
	Residual	8437	12	703.1
	Difference between column means
	Mean of Ctrl	111.8
	Mean of APC	39.8
	Difference between means	72.03
	SE of difference	14.35
	95% CI of difference	36.92 to 107.1
	Data summary
	Number of columns (APC)	2
	Number of rows (ChIP IgG, CREB or CRTC2)	3
	Number of subjects (Subject)	8
	Number of missing values	0
	Compare each cell mean with the other cell mean in that row
	Number of families	1
	Number of comparisons per family	3
	Alpha	0.05
	Bonferroni's multiple comparisons test	Mean Diff.	95.00% CI of diff.	Significant?	Summary	Adjusted P Value
	APC - Ctrl
	ChIP-IgG	-0.000545	-1.130 to 1.129	No	ns	>0.9999
	ChIP-CREB	-10.55	-45.25 to 24.15	No	ns	0.8934
	ChIP-CRTC2	-205.5	-369.9 to -41.13	Yes	*	0.0263
	Test details	Mean 1	Mean 2	Mean Diff.	SE of diff.	N1	N2	t	DF
	APC - Ctrl
	ChIP-IgG	0.9995	1	-0.000545	0.2806	4	4	0.001942	3.891
	ChIP-CREB	39.04	49.59	-10.55	8.843	4	4	1.193	4.066
	ChIP-CRTC2	79.36	284.9	-205.5	35.25	4	4	5.831	3.151
Figure 7e
		Relative luciferase reporter activity of mouse LXRa promotor deletion series
						Relative luciferase reporter activity	Relative luciferase reporter activity	Relative luciferase reporter activity	Relative luciferase reporter activity	Relative luciferase reporter activity	Relative luciferase reporter activity
			mLXRa- promoter region	CREB/CRTC2-S171A	APC, 10uM	Ctrl	Ctrl	Ctrl	FSK	FSK	FSK
		1	-1342	+	-	82.4426	104.749	112.808	279.663	237.089	250.451
		2	-1342	+	+	97.1063	135.223	128.99	147.302	139.251	135.05
		3	-784	+	-	55.8333	75.6494	75.0263	91.581	82.1183	80.673
		4	-784	+	+	58.3809	73.0822	65.7554	70.3736	83.8052	88.4723
		5	-178	+	-	69.2404	81.1834	72.2144	92.9452	83.1488	65.4178
		6	-178	+	+	68.909	81.477	92.1755	109.449	110.535	84.2634
	Table Analyzed	Data 1
	Two-way RM ANOVA	Matching: Stacked
	Assume sphericity?	No
	Alpha	0.05
	Source of Variation	% of total variation	P value	P value summary	Significant?	Geisser-Greenhouse's epsilon
	CREB/CRTC2-S171A+APC x FSK	27.37	<0.0001	****	Yes
	CREB/CRTC2-S171A+APC	54.8	<0.0001	****	Yes	0.4484
	FSK	14.33	0.0065	**	Yes
	Subject	2.119	0.0006	***	Yes
	ANOVA table	SS	DF	MS	F (DFn, DFd)	P value
	CREB/CRTC2-S171A+APC x FSK	28370	5	5674	F (5, 20) = 79.35	P<0.0001
	CREB/CRTC2-S171A+APC	56803	5	11361	F (2.242, 8.969) = 158.9	P<0.0001
	FSK	14857	1	14857	F (1, 4) = 27.06	P=0.0065
	Subject	2196	4	549.1	F (4, 20) = 7.679	P=0.0006
	Residual	1430	20	71.51
	Difference between column means
	Mean of Ctrl	85.01
	Mean of FSK	125.6
	Difference between means	-40.63
	SE of difference	7.811
	95% CI of difference	-62.32 to -18.94
	Data summary
	Number of columns (FSK)	2
	Number of rows (CREB/CRTC2-S171A+APC)	6
	Number of subjects (Subject)	6
	Number of missing values	0
	Compare each cell mean with the other cell mean in that row
	Number of families	1
	Number of comparisons per family	6
	Alpha	0.05
	Bonferroni's multiple comparisons test	Mean Diff.	95.00% CI of diff.	Significant?	Summary	Adjusted P Value
	FSK - Ctrl
	1.-1342_Ctrl	165.7	105.3 to 226.2	Yes	**	0.0011
	2.-1342_APC	20.09	-82.62 to 122.8	No	ns	>0.9999
	3.-784_Ctrl	15.95	-29.40 to 61.31	No	ns	0.7051
	4.-784_APC	15.14	-19.70 to 49.99	No	ns	0.5803
	5.-178_Ctrl	6.291	-53.86 to 66.44	No	ns	>0.9999
	6.-178_APC	20.56	-34.56 to 75.69	No	ns	0.8186
	Test details	Mean 1	Mean 2	Mean Diff.	SE of diff.	N1	N2	t	DF
	FSK - Ctrl
	1.-1342_Ctrl	265.7	100	165.7	12.41	3	3	13.35	3.98
	2.-1342_APC	140.5	120.4	20.09	12.34	3	3	1.628	2.368
	3.-784_Ctrl	84.79	68.84	15.95	7.349	3	3	2.171	3.028
	4.-784_APC	80.88	65.74	15.14	6.888	3	3	2.199	3.781
	5.-178_Ctrl	80.5	74.21	6.291	8.819	3	3	0.7134	2.764
	6.-178_APC	101.4	80.85	20.56	10.9	3	3	1.886	3.783
	Table Analyzed	Data 1
	Two-way RM ANOVA	Matching: Stacked
	Assume sphericity?	No
	Alpha	0.05
	Source of Variation	% of total variation	P value	P value summary	Significant?	Geisser-Greenhouse's epsilon
	CREB/CRTC2-S171A+APC x FSK	27.37	<0.0001	****	Yes
	CREB/CRTC2-S171A+APC	54.8	<0.0001	****	Yes	0.4484
	FSK	14.33	0.0065	**	Yes
	Subject	2.119	0.0006	***	Yes
	ANOVA table	SS	DF	MS	F (DFn, DFd)	P value
	CREB/CRTC2-S171A+APC x FSK	28370	5	5674	F (5, 20) = 79.35	P<0.0001
	CREB/CRTC2-S171A+APC	56803	5	11361	F (2.242, 8.969) = 158.9	P<0.0001
	FSK	14857	1	14857	F (1, 4) = 27.06	P=0.0065
	Subject	2196	4	549.1	F (4, 20) = 7.679	P=0.0006
	Residual	1430	20	71.51
	Difference between column means
	Mean of Ctrl	85.01
	Mean of FSK	125.6
	Difference between means	-40.63
	SE of difference	7.811
	95% CI of difference	-62.32 to -18.94
	Data summary
	Number of columns (FSK)	2
	Number of rows (CREB/CRTC2-S171A+APC)	6
	Number of subjects (Subject)	6
	Number of missing values	0
	Within each column, compare rows (simple effects within columns)
	Number of families	2
	Number of comparisons per family	15
	Alpha	0.05
	Bonferroni's multiple comparisons test	Mean Diff.	95.00% CI of diff.	Significant?	Summary	Adjusted P Value
	Ctrl
	2.-1342_APC vs. 1.-1342_Ctrl	20.44	-66.57 to 107.4	No	ns	0.8352
	3.-784_Ctrl vs. 1.-1342_Ctrl	-31.16	-89.67 to 27.34	No	ns	0.174
	4.-784_APC vs. 1.-1342_Ctrl	-34.26	-151.1 to 82.58	No	ns	0.5523
	5.-178_Ctrl vs. 1.-1342_Ctrl	-25.79	-163.7 to 112.2	No	ns	>0.9999
	6.-178_APC vs. 1.-1342_Ctrl	-19.15	-69.39 to 31.09	No	ns	0.3345
	3.-784_Ctrl vs. 2.-1342_APC	-51.6	-145.1 to 41.92	No	ns	0.1624
	4.-784_APC vs. 2.-1342_APC	-54.7	-192.8 to 83.41	No	ns	0.3104
	5.-178_Ctrl vs. 2.-1342_APC	-46.23	-205.4 to 113.0	No	ns	0.5627
	6.-178_APC vs. 2.-1342_APC	-39.59	-169.2 to 90.07	No	ns	0.5116
	4.-784_APC vs. 3.-784_Ctrl	-3.097	-62.22 to 56.03	No	ns	>0.9999
	5.-178_Ctrl vs. 3.-784_Ctrl	5.376	-75.53 to 86.28	No	ns	>0.9999
	6.-178_APC vs. 3.-784_Ctrl	12.02	-45.18 to 69.22	No	ns	>0.9999
	5.-178_Ctrl vs. 4.-784_APC	8.473	-13.71 to 30.65	No	ns	0.333
	6.-178_APC vs. 4.-784_APC	15.11	-83.13 to 113.4	No	ns	>0.9999
	6.-178_APC vs. 5.-178_Ctrl	6.641	-108.5 to 121.7	No	ns	>0.9999
	FSK
	2.-1342_APC vs. 1.-1342_Ctrl	-125.2	-212.8 to -37.59	Yes	*	0.0245
	3.-784_Ctrl vs. 1.-1342_Ctrl	-180.9	-278.6 to -83.25	Yes	*	0.0146
	4.-784_APC vs. 1.-1342_Ctrl	-184.9	-421.2 to 51.50	No	ns	0.0815
	5.-178_Ctrl vs. 1.-1342_Ctrl	-185.2	-199.2 to -171.3	Yes	***	0.0003
	6.-178_APC vs. 1.-1342_Ctrl	-164.3	-234.3 to -94.30	Yes	**	0.0091
	3.-784_Ctrl vs. 2.-1342_APC	-55.74	-69.49 to -42.00	Yes	**	0.0031
	4.-784_APC vs. 2.-1342_APC	-59.65	-215.3 to 96.02	No	ns	0.331
	5.-178_Ctrl vs. 2.-1342_APC	-60.03	-143.4 to 23.37	No	ns	0.0961
	6.-178_APC vs. 2.-1342_APC	-39.12	-149.7 to 71.50	No	ns	0.3864
	4.-784_APC vs. 3.-784_Ctrl	-3.907	-156.4 to 148.6	No	ns	>0.9999
	5.-178_Ctrl vs. 3.-784_Ctrl	-4.287	-99.05 to 90.48	No	ns	>0.9999
	6.-178_APC vs. 3.-784_Ctrl	16.63	-107.7 to 140.9	No	ns	>0.9999
	5.-178_Ctrl vs. 4.-784_APC	-0.3797	-228.0 to 227.2	No	ns	>0.9999
	6.-178_APC vs. 4.-784_APC	20.53	-201.9 to 243.0	No	ns	>0.9999
	6.-178_APC vs. 5.-178_Ctrl	20.91	-36.22 to 78.05	No	ns	0.3616
	Test details	Mean 1	Mean 2	Mean Diff.	SE of diff.	N1	N2	t	DF
	Ctrl
	2.-1342_APC vs. 1.-1342_Ctrl	120.4	100	20.44	5.036	3	3	4.059	2
	3.-784_Ctrl vs. 1.-1342_Ctrl	68.84	100	-31.16	3.386	3	3	9.203	2
	4.-784_APC vs. 1.-1342_Ctrl	65.74	100	-34.26	6.762	3	3	5.066	2
	5.-178_Ctrl vs. 1.-1342_Ctrl	74.21	100	-25.79	7.985	3	3	3.23	2
	6.-178_APC vs. 1.-1342_Ctrl	80.85	100	-19.15	2.908	3	3	6.584	2
	3.-784_Ctrl vs. 2.-1342_APC	68.84	120.4	-51.6	5.413	3	3	9.533	2
	4.-784_APC vs. 2.-1342_APC	65.74	120.4	-54.7	7.994	3	3	6.843	2
	5.-178_Ctrl vs. 2.-1342_APC	74.21	120.4	-46.23	9.215	3	3	5.017	2
	6.-178_APC vs. 2.-1342_APC	80.85	120.4	-39.59	7.504	3	3	5.275	2
	4.-784_APC vs. 3.-784_Ctrl	65.74	68.84	-3.097	3.422	3	3	0.905	2
	5.-178_Ctrl vs. 3.-784_Ctrl	74.21	68.84	5.376	4.683	3	3	1.148	2
	6.-178_APC vs. 3.-784_Ctrl	80.85	68.84	12.02	3.311	3	3	3.63	2
	5.-178_Ctrl vs. 4.-784_APC	74.21	65.74	8.473	1.284	3	3	6.6	2
	6.-178_APC vs. 4.-784_APC	80.85	65.74	15.11	5.686	3	3	2.658	2
	6.-178_APC vs. 5.-178_Ctrl	80.85	74.21	6.641	6.662	3	3	0.9968	2
	FSK
	2.-1342_APC vs. 1.-1342_Ctrl	140.5	265.7	-125.2	5.071	3	3	24.69	2
	3.-784_Ctrl vs. 1.-1342_Ctrl	84.79	265.7	-180.9	5.655	3	3	32	2
	4.-784_APC vs. 1.-1342_Ctrl	80.88	265.7	-184.9	13.68	3	3	13.51	2
	5.-178_Ctrl vs. 1.-1342_Ctrl	80.5	265.7	-185.2	0.8078	3	3	229.3	2
	6.-178_APC vs. 1.-1342_Ctrl	101.4	265.7	-164.3	4.053	3	3	40.55	2
	3.-784_Ctrl vs. 2.-1342_APC	84.79	140.5	-55.74	0.7955	3	3	70.07	2
	4.-784_APC vs. 2.-1342_APC	80.88	140.5	-59.65	9.01	3	3	6.62	2
	5.-178_Ctrl vs. 2.-1342_APC	80.5	140.5	-60.03	4.827	3	3	12.44	2
	6.-178_APC vs. 2.-1342_APC	101.4	140.5	-39.12	6.403	3	3	6.11	2
	4.-784_APC vs. 3.-784_Ctrl	80.88	84.79	-3.907	8.828	3	3	0.4426	2
	5.-178_Ctrl vs. 3.-784_Ctrl	80.5	84.79	-4.287	5.485	3	3	0.7815	2
	6.-178_APC vs. 3.-784_Ctrl	101.4	84.79	16.63	7.194	3	3	2.311	2
	5.-178_Ctrl vs. 4.-784_APC	80.5	80.88	-0.3797	13.17	3	3	0.02883	2
	6.-178_APC vs. 4.-784_APC	101.4	80.88	20.53	12.87	3	3	1.595	2
	6.-178_APC vs. 5.-178_Ctrl	101.4	80.5	20.91	3.307	3	3	6.323	2
Figure 7f
			mRNA levels	mRNA levels	mRNA levels	mRNA levels	mRNA levels	mRNA levels
	Gene name	treatment	LV-Gfp	LV-Gfp	LV-Gfp	LV-Crtc2-S171A	LV-Crtc2-S171A	LV-Crtc2-S171A
	Crtc2	Ctrl	0.97	1	0.8	145.7	155.2	158.9
	Crtc2	APC	1.24	0.976	1.101	189.7	115	173.2
	Lxra	Ctrl	0.86	1	0.93	1.43	1.1785	1.57
	Lxra	APC	0.95	0.7086	0.904	0.732	0.7474	0.654
	Srebf-1c	Ctrl	0.89	1	1.27	1.89	1.67481	1.892
	Srebf-1c	APC	0.94	1.08343	0.85	1.132	1.1019	1.263
	Srebf-2	Ctrl	1.1	1	0.89	1.83	1.54328	1.76
	Srebf-2	APC	1.04	1.16231	1.06	0.86	0.818913	0.901
	Table Analyzed	Crtc2
	Two-way RM ANOVA	Matching: Across row
	Assume sphericity?	Yes
	Alpha	0.05
	Source of Variation	% of total variation	P value	P value summary	Significant?
	APC x CRTC2-S171A	0.03398	0.8112	ns	No
	APC	0.03835	0.8008	ns	No
	CRTC2-S171A	95.73	0.0002	***	Yes
	Subject	2.111	0.4958	ns	No
	ANOVA table	SS	DF	MS	F (DFn, DFd)	P value
	APC x CRTC2-S171A	25.68	1	25.68	F (1, 4) = 0.06511	P=0.8112
	APC	28.98	1	28.98	F (1, 4) = 0.07266	P=0.8008
	CRTC2-S171A	72325	1	72325	F (1, 4) = 183.4	P=0.0002
	Subject	1595	4	398.8	F (4, 4) = 1.011	P=0.4958
	Residual	1577	4	394.4
	Difference between row means
	Mean of Crtc2_Ctrl	77.1
	Mean of Crtc2_APC	80.2
	Difference between means	-3.108
	SE of difference	11.53
	95% CI of difference	-35.12 to 28.90
	Difference between column means
	Mean of LV-GFP	1.015
	Mean of LV-CRTC2(S171A)	156.3
	Difference between means	-155.3
	SE of difference	11.47
	95% CI of difference	-187.1 to -123.4
	Interaction CI
	Mean diff, A1 - B1	-152.3
	Mean diff, A2 - B2	-158.2
	(A1 -B1) - (A2 - B2)	5.851
	95% CI of difference	-57.81 to 69.52
	(B1 - A1) - (B2 - A2)	-5.851
	95% CI of difference	-69.52 to 57.81
	Data summary
	Number of columns (CRTC2-S171A)	2
	Number of rows (APC)	2
	Number of subjects (Subject)	6
	Number of missing values	0
	Compare each cell mean with the other cell mean in that column
	Number of families	1
	Number of comparisons per family	2
	Alpha	0.05
	Bonferroni's multiple comparisons test	Mean Diff.	95.00% CI of diff.	Significant?	Summary	Adjusted P Value
	Crtc2_Ctrl - Crtc2_APC
	LV-GFP	-0.1823	-44.92 to 44.56	No	ns	>0.9999
	LV-CRTC2(S171A)	-6.033	-50.77 to 38.71	No	ns	>0.9999
	Test details	Mean 1	Mean 2	Mean Diff.	SE of diff.	N1	N2	t	DF
	Crtc2_Ctrl - Crtc2_APC
	LV-GFP	0.9233	1.106	-0.1823	16.26	3	3	0.01121	8
	LV-CRTC2(S171A)	153.3	159.3	-6.033	16.26	3	3	0.3711	8
	Table Analyzed	Lxra
	Two-way RM ANOVA	Matching: Across row
	Assume sphericity?	Yes
	Alpha	0.05
	Source of Variation	% of total variation	P value	P value summary	Significant?
	APC x S171A	30.3	0.0236	*	Yes
	APC	47.36	0.0027	**	Yes
	S171A	8.439	0.1335	ns	No
	Subject	4.342	0.7684	ns	No
	ANOVA table	SS	DF	MS	F (DFn, DFd)	P value
	APC x S171A	0.2753	1	0.2753	F (1, 4) = 12.67	P=0.0236
	APC	0.4304	1	0.4304	F (1, 4) = 43.63	P=0.0027
	S171A	0.07669	1	0.07669	F (1, 4) = 3.529	P=0.1335
	Subject	0.03946	4	0.009865	F (4, 4) = 0.4540	P=0.7684
	Residual	0.08692	4	0.02173
	Difference between row means
	Mean of Ctrl	1.161
	Mean of APC	0.7827
	Difference between means	0.3788
	SE of difference	0.05734
	95% CI of difference	0.2195 to 0.5380
	Difference between column means
	Mean of LV-GFP	0.8921
	Mean of LV-CRTC2(S171A)	1.052
	Difference between means	-0.1599
	SE of difference	0.08511
	95% CI of difference	-0.3962 to 0.07642
	Interaction CI
	Mean diff, A1 - B1	-0.4628
	Mean diff, A2 - B2	0.1431
	(A1 -B1) - (A2 - B2)	-0.6059
	95% CI of difference	-1.078 to -0.1333
	(B1 - A1) - (B2 - A2)	0.6059
	95% CI of difference	0.1333 to 1.078
	Data summary
	Number of columns (S171A)	2
	Number of rows (APC)	2
	Number of subjects (Subject)	6
	Number of missing values	0
	Compare each cell mean with the other cell mean in that column
	Number of families	1
	Number of comparisons per family	2
	Alpha	0.05
	Sidak's multiple comparisons test	Mean Diff.	95.00% CI of diff.	Significant?	Summary	Adjusted P Value
	Ctrl - APC
	LV-GFP	0.0758	-0.2057 to 0.3573	No	ns	0.7309
	LV-CRTC2(S171A)	0.6817	0.4002 to 0.9632	Yes	***	0.0003
	Test details	Mean 1	Mean 2	Mean Diff.	SE of diff.	N1	N2	t	DF
	Ctrl - APC
	LV-GFP	0.93	0.8542	0.0758	0.1026	3	3	0.7386	8
	LV-CRTC2(S171A)	1.393	0.7111	0.6817	0.1026	3	3	6.643	8
	Table Analyzed	Srebf-1c
	Two-way RM ANOVA	Matching: Across row
	Assume sphericity?	Yes
	Alpha	0.05
	Source of Variation	% of total variation	P value	P value summary	Significant?
	APC x S171A	15.41	0.0274	*	Yes
	APC	27.77	0.0078	**	Yes
	S171A	46.92	0.0041	**	Yes
	Subject	4.557	0.5598	ns	No
	ANOVA table	SS	DF	MS	F (DFn, DFd)	P value
	APC x S171A	0.2333	1	0.2333	F (1, 4) = 11.52	P=0.0274
	APC	0.4206	1	0.4206	F (1, 4) = 24.37	P=0.0078
	S171A	0.7107	1	0.7107	F (1, 4) = 35.09	P=0.0041
	Subject	0.06902	4	0.01725	F (4, 4) = 0.8520	P=0.5598
	Residual	0.081	4	0.02025
	Difference between row means
	Mean of Ctrl	1.436
	Mean of APC	1.062
	Difference between means	0.3744
	SE of difference	0.07584
	95% CI of difference	0.1639 to 0.5850
	Difference between column means
	Mean of LV-GFP	1.006
	Mean of LV-CRTC2(S171A)	1.492
	Difference between means	-0.4867
	SE of difference	0.08216
	95% CI of difference	-0.7148 to -0.2586
	Interaction CI
	Mean diff, A1 - B1	-0.7656
	Mean diff, A2 - B2	-0.2078
	(A1 -B1) - (A2 - B2)	-0.5578
	95% CI of difference	-1.014 to -0.1016
	(B1 - A1) - (B2 - A2)	0.5578
	95% CI of difference	0.1016 to 1.014
	Data summary
	Number of columns (S171A)	2
	Number of rows (APC)	2
	Number of subjects (Subject)	6
	Number of missing values	0
	Compare each cell mean with the other cell mean in that column
	Number of families	1
	Number of comparisons per family	2
	Alpha	0.05
	Sidak's multiple comparisons test	Mean Diff.	95.00% CI of diff.	Significant?	Summary	Adjusted P Value
	Ctrl - APC
	LV-GFP	0.09552	-0.2112 to 0.4023	No	ns	0.661
	LV-CRTC2(S171A)	0.6533	0.3466 to 0.9600	Yes	***	0.0008
	Test details	Mean 1	Mean 2	Mean Diff.	SE of diff.	N1	N2	t	DF
	Ctrl - APC
	LV-GFP	1.053	0.9578	0.09552	0.1118	3	3	0.8543	8
	LV-CRTC2(S171A)	1.819	1.166	0.6533	0.1118	3	3	5.843	8
	Table Analyzed	Srebf-2
	Two-way RM ANOVA	Matching: Across row
	Assume sphericity?	Yes
	Alpha	0.05
	Source of Variation	% of total variation	P value	P value summary	Significant?
	APC x S171A	49.08	0.0011	**	Yes
	APC	31.99	0.003	**	Yes
	S171A	13.12	0.0119	*	Yes
	Subject	3.075	0.4561	ns	No
	ANOVA table	SS	DF	MS	F (DFn, DFd)	P value
	APC x S171A	0.6654	1	0.6654	F (1, 4) = 71.82	P=0.0011
	APC	0.4336	1	0.4336	F (1, 4) = 41.61	P=0.0030
	S171A	0.1778	1	0.1778	F (1, 4) = 19.20	P=0.0119
	Subject	0.04168	4	0.01042	F (4, 4) = 1.125	P=0.4561
	Residual	0.03706	4	0.009265
	Difference between row means
	Mean of Ctrl	1.354
	Mean of APC	0.9737
	Difference between means	0.3802
	SE of difference	0.05893
	95% CI of difference	0.2165 to 0.5438
	Difference between column means
	Mean of LV-GFP	1.042
	Mean of LV-CRTC2(S171A)	1.286
	Difference between means	-0.2435
	SE of difference	0.05557
	95% CI of difference	-0.3978 to -0.08919
	Interaction CI
	Mean diff, A1 - B1	-0.7144
	Mean diff, A2 - B2	0.2275
	(A1 -B1) - (A2 - B2)	-0.9419
	95% CI of difference	-1.250 to -0.6333
	(B1 - A1) - (B2 - A2)	0.9419
	95% CI of difference	0.6333 to 1.250
	Data summary
	Number of columns (S171A)	2
	Number of rows (APC)	2
	Number of subjects (Subject)	6
	Number of missing values	0
	Compare each cell mean with the other cell mean in that column
	Number of families	1
	Number of comparisons per family	2
	Alpha	0.05
	Bonferroni's multiple comparisons test	Mean Diff.	95.00% CI of diff.	Significant?	Summary	Adjusted P Value
	Ctrl - APC
	LV-GFP	-0.09077	-0.3137 to 0.1321	No	ns	0.5899
	LV-CRTC2(S171A)	0.8511	0.6282 to 1.074	Yes	****	<0.0001
	Test details	Mean 1	Mean 2	Mean Diff.	SE of diff.	N1	N2	t	DF
	Ctrl - APC
	LV-GFP	0.9967	1.087	-0.09077	0.081	3	3	1.121	8
	LV-CRTC2(S171A)	1.711	0.86	0.8511	0.081	3	3	10.51	8
Figure 7g left
	Crtc2	Crtc2	Crtc2	Crtc2	Crtc2	Crtc2	Crtc2	Crtc2	Crtc2	Crtc2		Table Analyzed	Data 1
	WT	WT	WT	WT	WT	Crtc2KO	Crtc2KO	Crtc2KO	Crtc2KO	Crtc2KO
Crtc2	0.796864	1.09314	0.957821	1.09728	1.105	0.459901	0.457489	0.345543	0.354095	0.339492		Column B	CRTC2KO
												vs.	vs.
												Column A	WT
												Unpaired t test with Welch's correction
												P value	0.0001
												P value summary	***
												Significantly different (P < 0.05)?	Yes
												One- or two-tailed P value?	Two-tailed
												Welch-corrected t, df	t=9.383, df=5.628
												How big is the difference?
												Mean of column A	1.01
												Mean of column B	0.3913
												Difference between means (B - A) ± SEM	-0.6187 ± 0.06594
												95% confidence interval	-0.7827 to -0.4548
												R squared (eta squared)	0.9399
												F test to compare variances
												F, DFn, Dfd	4.702, 4, 4
												P value	0.163
												P value summary	ns
												Significantly different (P < 0.05)?	No
												Data analyzed
												Sample size, column A	5
												Sample size, column B	5
Figure 7g right		right
		Lxra	Lxra	Lxra	Lxra	Lxra	Lxra	Lxra	Lxra	Lxra	Lxra
		WT	WT	WT	WT	WT	Crtc2KO	Crtc2KO	Crtc2KO	Crtc2KO	Crtc2KO
	Veh.	0.95	1.15233	0.8	1.2168	1.02894	0.6999	0.74645	0.71306	0.90236	0.38849
	Met-200mg/kg	1.06173	1.19735	0.45126	1.25809	0.81401	0.70326	0.87711	1.01318	0.87584	0.88823
	APC-20	0.61352	0.27399	0.3613	0.51565	0.47641	0.81758	0.41112	0.79381	1.15296	0.79262
	Table Analyzed	Data 1
	Two-way RM ANOVA	Matching: Stacked
	Assume sphericity?	Yes
	Alpha	0.05
	Source of Variation	% of total variation	P value	P value summary	Significant?
	drugd x Crtc2ko	27.61	0.0025	**	Yes
	drugd	22.41	0.0057	**	Yes
	Crtc2ko	0.2401	0.7889	ns	No
	Subject	25.05	0.1087	ns	No
	ANOVA table	SS	DF	MS	F (DFn, DFd)	P value
	drugd x Crtc2ko	0.5994	2	0.2997	F (2, 16) = 8.946	P=0.0025
	drugd	0.4865	2	0.2432	F (2, 16) = 7.261	P=0.0057
	Crtc2ko	0.005212	1	0.005212	F (1, 8) = 0.07666	P=0.7889
	Subject	0.5439	8	0.06798	F (8, 16) = 2.029	P=0.1087
	Residual	0.536	16	0.0335
	Difference between column means
	Mean of WT	0.8114
	Mean of CRTC2KO	0.7851
	Difference between means	0.02636
	SE of difference	0.09521
	95% CI of difference	-0.1932 to 0.2459
	Data summary
	Number of columns (Crtc2ko)	2
	Number of rows (drugd)	3
	Number of subjects (Subject)	10
	Number of missing values	0
	Within each column, compare rows (simple effects within columns)
	Number of families	2
	Number of comparisons per family	2
	Alpha	0.05
	Bonferroni's multiple comparisons test	Mean Diff.	95.00% CI of diff.	Significant?	Summary	Adjusted P Value
	WT
	Veh. vs. Met-200mg/kg	0.07313	-0.2131 to 0.3594	No	ns	>0.9999
	Veh. vs. APC-20	0.5814	0.2952 to 0.8677	Yes	***	0.0002
	CRTC2KO
	Veh. vs. Met-200mg/kg	-0.1815	-0.4677 to 0.1048	No	ns	0.273
	Veh. vs. APC-20	-0.1036	-0.3898 to 0.1827	No	ns	0.7685
	Test details	Mean 1	Mean 2	Mean Diff.	SE of diff.	N1
	WT
	Veh. vs. Met-200mg/kg	1.03	0.9565	0.07313	0.1158	5
	Veh. vs. APC-20	1.03	0.4482	0.5814	0.1158	5
	CRTC2KO
	Veh. vs. Met-200mg/kg	0.6901	0.8715	-0.1815	0.1158	5
	Veh. vs. APC-20	0.6901	0.7936	-0.1036	0.1158	5
Figure 7h
			Relative LXRa/ACTIN	Relative LXRa/ACTIN	Relative LXRa/ACTIN	Relative LXRa/ACTIN	Relative LXRa/ACTIN	Relative LXRa/ACTIN	Relative LXRa/ACTIN	Relative LXRa/ACTIN
			WT	WT	WT	WT	CT2KO	CT2KO	CT2KO	CT2KO
		VEH	0.887448	0.892424	0.901303	0.900951	0.726929	0.820697	0.834838	0.834173
		MET	0.720895	0.720584	0.67113	0.670501	0.678164	0.684025	0.861933	0.704259
		APC	0.572041	0.573205	0.481548	0.47339	0.795129	0.675075	0.614124	0.661229
	Table Analyzed	LXRa protein in CRTC2KO
	Two-way RM ANOVA	Matching: Stacked
	Assume sphericity?	Yes
	Alpha	0.05
	Source of Variation	% of total variation	P value	P value summary	Significant?
	DRUG x CT2KO	17.2	0.0076	**	Yes
	DRUG	64.49	<0.0001	****	Yes
	CT2KO	2.029	0.0725	ns	No
	Subject	2.571	0.8811	ns	No
	ANOVA table	SS	DF	MS	F (DFn, DFd)	P value
	DRUG x CT2KO	0.06387	2	0.03193	F (2, 12) = 7.527	P=0.0076
	DRUG	0.2394	2	0.1197	F (2, 12) = 28.22	P<0.0001
	CT2KO	0.007532	1	0.007532	F (1, 6) = 4.734	P=0.0725
	Subject	0.009547	6	0.001591	F (6, 12) = 0.3750	P=0.8811
	Residual	0.05091	12	0.004243
	Difference between column means
	Mean of WT	0.7055
	Mean of CRTC2KO	0.7409
	Difference between means	-0.03543
	SE of difference	0.01628
	95% CI of difference	-0.07528 to 0.004417
	Data summary
	Number of columns (CT2KO)	2
	Number of rows (DRUG)	3
	Number of subjects (Subject)	8
	Number of missing values	0
	Within each column, compare rows (simple effects within columns)
	Number of families	2
	Number of comparisons per family	2
	Alpha	0.05
	Bonferroni's multiple comparisons test	Mean Diff.	95.00% CI of diff.	Significant?	Summary	Adjusted P Value
	WT
	VEH vs. MET	0.1998	0.08184 to 0.3177	Yes	**	0.0019
	VEH vs. APC	0.3705	0.2526 to 0.4884	Yes	****	<0.0001
	CRTC2KO
	VEH vs. MET	0.07206	-0.04585 to 0.1900	No	ns	0.2873
	VEH vs. APC	0.1178	-0.0001395 to 0.2357	No	ns	0.0503
	Test details	Mean 1	Mean 2	Mean Diff.	SE of diff.	N1	N2	t	DF
	WT
	VEH vs. MET	0.8955	0.6958	0.1998	0.04606	4	4	4.337	12
	VEH vs. APC	0.8955	0.525	0.3705	0.04606	4	4	8.044	12
	CRTC2KO
	VEH vs. MET	0.8042	0.7321	0.07206	0.04606	4	4	1.565	12
	VEH vs. APC	0.8042	0.6864	0.1178	0.04606	4	4	2.557	12

## Sheet: Figure08
Figure 8a	right
			Relative G6P-LUC activity, folds	Relative G6P-LUC activity, folds	Relative G6P-LUC activity, folds	Relative G6P-LUC activity, folds	Relative G6P-LUC activity, folds
		VEH	1.03391	0.628997	1.07444	1.26265	0.998
		APC	0.637925	0.128063	0.510477	0.339945	0.390194
	Table Analyzed	Data 1
	Column B	APC
	vs.	vs.
	Column A	VEH
	Unpaired t test with Welch's correction
	P value	0.0023
	P value summary	**
	Significantly different (P < 0.05)?	Yes
	One- or two-tailed P value?	Two-tailed
	Welch-corrected t, df	t=4.448, df=7.750
	How big is the difference?
	Mean of column A	0.996
	Mean of column B	0.402
	Difference between means (B - A) ± SEM	-0.5940 ± 0.1335
	95% confidence interval	-0.9037 to -0.2843
	R squared (eta squared)	0.7186
	F test to compare variances
	F, DFn, Dfd	1.438, 4, 4
	P value	0.7335
	P value summary	ns
	Significantly different (P < 0.05)?	No
	Model comparison	SS	DF	Probability it is correct
	Null H. Population means identical	1.239	9	1.658%
	Alternative H: Distinct population means	0.3566	8	98.34%
	Ratio of probabilities			59.33
	Difference in AICc			8.166
	Data analyzed
	Sample size, column A	5
	Sample size, column B	5
Figure 8b
		mRNA levels	mRNA levels	mRNA levels	mRNA levels	mRNA levels	mRNA levels	mRNA levels	mRNA levels	mRNA levels	mRNA levels	mRNA levels	mRNA levels
		CT	CT	CT	CT	CT	CT	APC	APC	APC	APC	APC	APC
	G6Pase	0.93257	1.17136	0.933123	1.08645	0.997288	0.905442	0.352571	0.363529	0.495551	0.454236	0.82751	0.915933
	Pck1	0.92047	1.072	1.08595	1.357	0.910694	0.755153	0.523356	0.495534	0.451465	0.443246	0.812164	0.77844
	Pgc-1a	0.752365	0.849736	1.14178	1.23821	0.940365	1.17656	0.261433	0.284276	0.661757	0.601385	0.645433	0.539561
	unpaired two-tailed multiple t test
	Each row was analyzed individually, without assuming a consistent SD.
	Statistical significance determined using the Bonferroni-Dunn method, with alpha = 0.05.
		Significant?	P value	Mean of VEH	Mean of APC	Difference	SE of difference	t ratio	df	Adjusted P Value
	G6Pase	Yes	0.002358	1.004	0.5682	0.4361	0.1079	4.041	10	0.007074
	Pck1	Yes	0.002519	1.017	0.584	0.4328	0.1082	4	10	0.007556
	Pgc-1a	Yes	0.000783	1.017	0.499	0.5175	0.109	4.748	10	0.002348
Figure 8c	right
	PCK1, PGC1a protein in DIO liver
		relative protein in DIO liver	relative protein in DIO liver	relative protein in DIO liver	relative protein in DIO liver	relative protein in DIO liver	relative protein in DIO liver
		Ctrl	Ctrl	Ctrl	APC	APC	APC
	relative PCK1/GAPDH density	0.98905	1.01593	0.995021	0.664355	0.715204	0.719788
	Relative PGC1a/GAPDH density	0.940694	0.961007	1.0983	0.691558	0.562992	0.543693
	Table Analyzed	Data 1
	Two-way RM ANOVA	Matching: Stacked
	Assume sphericity?	Yes
	Alpha	0.05
	Source of Variation	% of total variation	P value	P value summary	Significant?
	protein x APC	1.494	0.4739	ns	No
	protein	1.95	0.4181	ns	No
	APC	85.17	0.0002	***	Yes
	Subject	1.796	0.9331	ns	No
	ANOVA table	SS	DF	MS	F (DFn, DFd)	P value
	protein x APC	0.006585	1	0.006585	F (1, 4) = 0.6235	P=0.4739
	protein	0.008592	1	0.008592	F (1, 4) = 0.8135	P=0.4181
	APC	0.3754	1	0.3754	F (1, 4) = 189.7	P=0.0002
	Subject	0.007916	4	0.001979	F (4, 4) = 0.1874	P=0.9331
	Residual	0.04225	4	0.01056
	Difference between row means
	Mean of PCK1/GAPDH density	0.8532
	Mean of PGC1a/GAPDH density	0.7997
	Difference between means	0.05352
	SE of difference	0.05933
	95% CI of difference	-0.1112 to 0.2183
	Difference between column means
	Mean of Ctrl	1.003
	Mean of APC	0.6496
	Difference between means	0.3537
	SE of difference	0.02568
	95% CI of difference	0.2824 to 0.4250
	Interaction CI
	Mean diff, A1 - B1	0.3069
	Mean diff, A2 - B2	0.4006
	(A1 -B1) - (A2 - B2)	-0.0937
	95% CI of difference	-0.4232 to 0.2358
	(B1 - A1) - (B2 - A2)	0.0937
	95% CI of difference	-0.2358 to 0.4232
	Data summary
	Number of columns (APC)	2
	Number of rows (protein)	2
	Number of subjects (Subject)	6
	Number of missing values	0
	Compare each cell mean with the other cell mean in that row
	Number of families	1
	Number of comparisons per family	2
	Alpha	0.05
	Bonferroni's multiple comparisons test	Mean Diff.	95.00% CI of diff.	Significant?	Summary	Adjusted P Value
	APC - Ctrl
	PCK1/GAPDH density	-0.3069	-0.4848 to -0.1290	Yes	**	0.0029
	PGC1a/GAPDH density	-0.4006	-0.5785 to -0.2227	Yes	***	0.0005
	Test details	Mean 1	Mean 2	Mean Diff.	SE of diff.	N1	N2	t	DF
	APC - Ctrl
	PCK1/GAPDH density	0.6998	1.007	-0.3069	0.06465	3	3	4.747	8
	PGC1a/GAPDH density	0.5994	1	-0.4006	0.06465	3	3	6.196	8
Figure 8d
		Fasting blood glucose, mg/dl	Fasting blood glucose, mg/dl	Fasting blood glucose, mg/dl	Fasting blood glucose, mg/dl	Fasting blood glucose, mg/dl	Fasting blood glucose, mg/dl
	VEH	160.2	122.4	147.6	115.2	129.6	149.4
	APC	79.2	84.6	110.4	95.4	102.6	77.4
	Table Analyzed	Data 1
	Column B	APC
	vs.	vs.
	Column A	VEH
	Unpaired t test with Welch's correction
	P value	0.0006
	P value summary	***
	Significantly different (P < 0.05)?	Yes
	One- or two-tailed P value?	Two-tailed
	Welch-corrected t, df	t=5.079, df=9.331
	How big is the difference?
	Mean of column A	137.4
	Mean of column B	91.6
	Difference between means (B - A) ± SEM	-45.80 ± 9.018
	95% confidence interval	-66.09 to -25.51
	R squared (eta squared)	0.7343
	F test to compare variances
	F, DFn, Dfd	1.731, 5, 5
	P value	0.5616
	P value summary	ns
	Significantly different (P < 0.05)?	No
	Model comparison	SS	DF	Probability it is correct
	Null H. Population means identical	8733	11	0.2966%
	Alternative H: Distinct population means	2440	10	99.7%
	Ratio of probabilities			336.2
	Difference in AICc			11.64
	Data analyzed
	Sample size, column A	6
	Sample size, column B	6
Figure 8e
			Plasma Insulin, ng/ml,	Plasma Insulin, ng/ml,	Plasma Insulin, ng/ml,	Plasma Insulin, ng/ml,	Plasma Insulin, ng/ml,
			INS	INS	INS	INS	INS
		APC-0mg/kg	5.538	4.527	6.945	5.973	3.909
		APC-10mg/kg	5.624	3.217	4.483	6.089	4.987
		APC-20mg/kg	3.191	4.624	5.384	4.549	3.923
	Table Analyzed	Data 1
	Data sets analyzed	A-C
	ANOVA summary
	F	1.224
	P value	0.3284
	P value summary	ns
	Significant diff. among means (P < 0.05)?	No
	R squared	0.1694
	Brown-Forsythe test
	F (DFn, DFd)	0.3276 (2, 12)
	P value	0.7269
	P value summary	ns
	Are SDs significantly different (P < 0.05)?	No
	Bartlett's test
	Bartlett's statistic (corrected)	0.523
	P value	0.7699
	P value summary	ns
	Are SDs significantly different (P < 0.05)?	No
	ANOVA table	SS	DF	MS	F (DFn, DFd)	P value
	Treatment (between columns)	2.728	2	1.364	F (2, 12) = 1.224	P=0.3284
	Residual (within columns)	13.38	12	1.115
	Total	16.1	14
	Data summary
	Number of treatments (columns)	3
	Number of values (total)	15
	Number of families	1
	Number of comparisons per family	2
	Alpha	0.05
	Dunnett's multiple comparisons test	Mean Diff.	95.00% CI of diff.	Significant?	Summary	Adjusted P Value	A-?
	VEH vs. APC10	0.4984	-1.173 to 2.169	No	ns	0.6834	B	APC10
	VEH vs. APC20	1.044	-0.6268 to 2.715	No	ns	0.2418	C	APC20
	Test details	Mean 1	Mean 2	Mean Diff.	SE of diff.	n1	n2	q	DF
	VEH vs. APC10	5.378	4.88	0.4984	0.6677	5	5	0.7464	12
	VEH vs. APC20	5.378	4.334	1.044	0.6677	5	5	1.564	12
Figure 8f
	IGTT in DIO		n=7
			blood glucose, mg/dl	blood glucose, mg/dl	blood glucose, mg/dl	blood glucose, mg/dl	blood glucose, mg/dl	blood glucose, mg/dl	blood glucose, mg/dl	blood glucose, mg/dl	blood glucose, mg/dl	blood glucose, mg/dl	blood glucose, mg/dl	blood glucose, mg/dl	blood glucose, mg/dl	blood glucose, mg/dl
		mins	CT	CT	CT	CT	CT	CT	CT	APC	APC	APC	APC	APC	APC	APC
		0	113.4	91.8	88.2	108	145.8	120.6	122.4	109.8	84.6	109.8	72	97.2	93.6	84.6
		15	336.6	277.2	345.6	451.8	329.4	374.4	419.4	243	401.4	361.8	469.8	279	376.2	419.4
		30	466.2	360	428.4	516.6	424.8	448.2	495	198	376.2	453.6	383.4	358.2	468	273.6
		60	390.6	325.8	331.2	397.8	322.2	347.4	347.4	171	248.4	298.8	241.2	307.8	372.6	165.6
		100	212.4	205.2	207	243	199.8	259.2	232.2	140.4	131.4	176.4	138.6	207	190.8	115.2
			CT	CT	CT	CT	CT	CT	CT	APC	APC	APC	APC	APC	APC	APC
	AUC of IGTT	Total Area	1356	1112	1253	1542	1249	1360	1439	737.1	1134	1257	1200	1097	1359	958.5
						p=0.0125
	For IGTT curve analysis, p values determined by Two-way ANOVA followed Bonferroni's multiple comparisons test
	Table Analyzed	Data 1
	Two-way RM ANOVA	Matching: Stacked
	Assume sphericity?	Yes
	Alpha	0.05
	Source of Variation	% of total variation	P value	P value summary	Significant?
	Time IGTT x APC	2.282	0.0245	*	Yes
	Time IGTT	77.12	<0.0001	****	Yes
	APC	4.421	0.0194	*	Yes
	Subject	7.294	0.0016	**	Yes
	ANOVA table	SS	DF	MS	F (DFn, DFd)	P value
	Time IGTT x APC	25686	4	6421	F (4, 48) = 3.082	P=0.0245
	Time IGTT	868219	4	217055	F (4, 48) = 104.2	P<0.0001
	APC	49774	1	49774	F (1, 12) = 7.274	P=0.0194
	Subject	82116	12	6843	F (12, 48) = 3.284	P=0.0016
	Residual	100016	48	2084
	Difference between column means
	Mean of VEH	299.6
	Mean of APC	246.2
	Difference between means	53.33
	SE of difference	19.77
	95% CI of difference	10.25 to 96.42
	Data summary
	Number of columns (APC)	2
	Number of rows (Time IGTT)	5
	Number of subjects (Subject)	14
	Number of missing values	0
	Compare each cell mean with the other cell mean in that row
	Number of families	1
	Number of comparisons per family	5
	Alpha	0.05
	Bonferroni's multiple comparisons test	Mean Diff.	95.00% CI of diff.	Significant?	Summary	Adjusted P Value
	APC - VEH
	0	-19.8	-98.15 to 58.55	No	ns	>0.9999
	15	2.314	-76.03 to 80.66	No	ns	>0.9999
	30	-89.74	-168.1 to -11.40	Yes	*	0.0172
	60	-93.86	-172.2 to -15.51	Yes	*	0.0114
	100	-65.57	-143.9 to 12.77	No	ns	0.1487
	Test details	Mean 1	Mean 2	Mean Diff.	SE of diff.	N1	N2	t	DF
	APC - VEH
	0	93.09	112.9	-19.8	29.45	7	7	0.6723	60
	15	364.4	362.1	2.314	29.45	7	7	0.07858	60
	30	358.7	448.5	-89.74	29.45	7	7	3.047	60
	60	257.9	351.8	-93.86	29.45	7	7	3.187	60
	100	157.1	222.7	-65.57	29.45	7	7	2.227	60
	For AUC analysis of IGTT, p values was determined by unpaired two-railed t test with Welch's correction
	Table Analyzed	Data 1
	Column B	APC
	vs.	vs.
	Column A	VEH
	Unpaired t test with Welch's correction
	P value	0.0125
	P value summary	*
	Significantly different (P < 0.05)?	Yes
	One- or two-tailed P value?	Two-tailed
	Welch-corrected t, df	t=2.960, df=11.42
	How big is the difference?
	Mean of column A	1330
	Mean of column B	1078
	Difference between means (B - A) ± SEM	-252.6 ± 85.34
	95% confidence interval	-439.6 to -65.63
	R squared (eta squared)	0.4342
	F test to compare variances
	F, DFn, Dfd	1.583, 6, 6
	P value	0.5909
	P value summary	ns
	Significantly different (P < 0.05)?	No
	Model comparison	SS	DF	Probability it is correct
	Null H. Population means identical	529263	13	10.13%
	Alternative H: Distinct population means	305889	12	89.87%
	Ratio of probabilities			8.876
	Difference in AICc			4.367
	Data analyzed
	Sample size, column A	7
	Sample size, column B	7
Figure 8g
	ITT in DIO		n=7
		blood glucose， mg/dl	blood glucose， mg/dl	blood glucose， mg/dl	blood glucose， mg/dl	blood glucose， mg/dl	blood glucose， mg/dl	blood glucose， mg/dl	blood glucose， mg/dl	blood glucose， mg/dl	blood glucose， mg/dl	blood glucose， mg/dl	blood glucose， mg/dl	blood glucose， mg/dl	blood glucose， mg/dl
	mins of ITT	CT	CT	CT	CT	CT	CT	CT	APC	APC	APC	APC	APC	APC	APC
	0	176.4	178.2	176.4	189	210.6	156.6	181.8	160.2	163.8	151.2	124.2	156.6	156.6	163.8
	15	165.6	126	149.4	113.4	113.4	129.6	115.2	108	91.8	75.6	79.2	93.6	97.2	77.4
	30	129.6	102.6	124.2	93.6	95.4	95.4	97.2	86.4	88.2	88.2	73.8	93.6	82.8	68.4
	60	156.6	95.4	144	63	99	95.4	99	52.2	75.6	88.2	79.2	93.6	81	61.2
	100	171	108	167.4	81	106.2	124.2	117	50.4	86.4	124.2	86.4	75.6	88.2	88.2
	AUC analysis of ITT	Total Area	Total Area	Total Area	Total Area	Total Area	Total Area	Total Area	Total Area	Total Area	Total Area	Total Area	Total Area	Total Area	Total Area
		CT	CT	CT	CT	CT	CT	CT	APC	APC	APC	APC	APC	APC	APC
	Total Area	625.5	467.1	589.5	405	466.2	460.8	460.8	351.9	380.7	389.7	337.5	396.9	383.4	333
								p=0.0044
	Table Analyzed	Data 1
	Two-way RM ANOVA	Matching: Stacked
	Assume sphericity?	No
	Alpha	0.05
	Source of Variation	% of total variation	P value	P value summary	Significant?	Geisser-Greenhouse's epsilon
	Time of ITT x APC	1.739	0.1164	ns	No
	Time of ITT	53.75	<0.0001	****	Yes	0.4769
	APC	21.04	0.0008	***	Yes
	Subject	12.8	<0.0001	****	Yes
	ANOVA table	SS	DF	MS	F (DFn, DFd)	P value
	Time of ITT x APC	1524	4	381	F (4, 48) = 1.956	P=0.1164
	Time of ITT	47101	4	11775	F (1.908, 22.89) = 60.44	P<0.0001
	APC	18439	1	18439	F (1, 12) = 19.72	P=0.0008
	Subject	11222	12	935.1	F (12, 48) = 4.800	P<0.0001
	Residual	9352	48	194.8
	Difference between column means
	Mean of VEH	129.9
	Mean of APC	97.46
	Difference between means	32.46
	SE of difference	7.31
	95% CI of difference	16.53 to 48.39
	Data summary
	Number of columns (APC)	2
	Number of rows (Time of ITT)	5
	Number of subjects (Subject)	14
	Number of missing values	0
	Compare each cell mean with the other cell mean in that row
	Number of families	1
	Number of comparisons per family	5
	Alpha	0.05
	Bonferroni's multiple comparisons test	Mean Diff.	95.00% CI of diff.	Significant?	Summary	Adjusted P Value
	APC - VEH
	0	-20.37	-41.23 to 0.4894	No	ns	0.0571
	15	-41.4	-69.61 to -13.19	Yes	**	0.0046
	30	-22.37	-43.41 to -1.338	Yes	*	0.0357
	60	-35.91	-72.94 to 1.111	No	ns	0.0586
	100	-42.24	-84.95 to 0.4666	No	ns	0.0531
	Test details	Mean 1	Mean 2	Mean Diff.	SE of diff.	N1	N2	t	DF
	APC - VEH
	0	153.8	174.1	-20.37	6.791	7	7	3	11.64
	15	88.97	130.4	-41.4	8.859	7	7	4.673	9.8
	30	83.06	105.4	-22.37	6.599	7	7	3.39	9.755
	60	75.86	111.8	-35.91	11.49	7	7	3.126	9.304
	100	85.63	127.9	-42.24	13.77	7	7	3.067	11.09
	AUC of ITT
	Table Analyzed	Data 1
	Column B	APC
	vs.	vs.
	Column A	VEH
	Unpaired t test with Welch's correction
	P value	0.0044
	P value summary	**
	Significantly different (P < 0.05)?	Yes
	One- or two-tailed P value?	Two-tailed
	Welch-corrected t, df	t=4.069, df=7.285
	How big is the difference?
	Mean of column A	496.4
	Mean of column B	367.6
	Difference between means (B - A) ± SEM	-128.8 ± 31.66
	95% confidence interval	-203.1 to -54.54
	R squared (eta squared)	0.6944
	F test to compare variances
	F, DFn, Dfd	9.227, 6, 6
	P value	0.0161
	P value summary	*
	Significantly different (P < 0.05)?	Yes
	Model comparison	SS	DF	Probability it is correct
	Null H. Population means identical	100200	13	1.197%
	Alternative H: Distinct population means	42111	12	98.8%
	Ratio of probabilities			82.55
	Difference in AICc			8.827
	Data analyzed
	Sample size, column A	7
	Sample size, column B	7
Figure 8h
				n=7
		blood glucose， mg/dl
	PTT in DIO
		mins of PTT	CT	CT	CT	CT	CT	CT	CT	APC	APC	APC	APC	APC	APC	APC
		0	160.2	122.4	147.6	115.2	138.6	129.6	149.4	79.2	84.6	104.4	95.4	124.2	122.4	77.4
		15	228.6	207	192.6	171	185.4	162	207	135	153	190.8	156.6	127.8	156.6	122.4
		30	232.2	261	219.6	210.6	250.2	207	234	160.2	192.6	210.6	185.4	230.4	187.2	174.6
		60	255.6	248.4	196.2	207	226.8	225	226.8	129.6	163.8	210.6	156.6	248.4	176.4	138.6
		120	196.2	219.6	147.6	165.6	178.2	162	172.8	93.6	126	165.6	126	178.2	120.6	122.4
	AUC analysis of PTT		Total Area	Total Area	Total Area	Total Area	Total Area	Total Area	Total Area	Total Area	Total Area	Total Area	Total Area	Total Area	Total Area	Total Area
			CT	CT	CT	CT	CT	CT	CT	APC	APC	APC	APC	APC	APC	APC
		Total Area of PTT	894.6	887.4	756	729	820.8	739.8	828.9	511.2	614.7	747	609.3	757.8	641.7	535.5
													p=0.0021
	Table Analyzed	Data 1
	Two-way RM ANOVA	Matching: Stacked
	Assume sphericity?	No
	Alpha	0.05
	Source of Variation	% of total variation	P value	P value summary	Significant?	Geisser-Greenhouse's epsilon
	Time of PTT x APC	0.2463	0.8527	ns	No
	Time of PTT	52.18	<0.0001	****	Yes	0.5665
	APC	22.48	0.0016	**	Yes
	Subject	16.28	<0.0001	****	Yes
	ANOVA table	SS	DF	MS	F (DFn, DFd)	P value
	Time of PTT x APC	367.2	4	91.81	F (4, 48) = 0.3355	P=0.8527
	Time of PTT	77793	4	19448	F (2.266, 27.19) = 71.07	P<0.0001
	APC	33520	1	33520	F (1, 12) = 16.57	P=0.0016
	Subject	24269	12	2022	F (12, 48) = 7.391	P<0.0001
	Residual	13135	48	273.6
	Difference between column means
	Mean of VEH	193.1
	Mean of APC	149.3
	Difference between means	43.77
	SE of difference	10.75
	95% CI of difference	20.34 to 67.19
	Data summary
	Number of columns (APC)	2
	Number of rows (Time of PTT)	5
	Number of subjects (Subject)	14
	Number of missing values	0
	Compare each cell mean with the other cell mean in that row
	Number of families	1
	Number of comparisons per family	5
	Alpha	0.05
	Bonferroni's multiple comparisons test	Mean Diff.	95.00% CI of diff.	Significant?	Summary	Adjusted P Value
	VEH - APC
	0	39.34	9.959 to 68.73	Yes	**	0.0077
	15	44.49	6.800 to 82.17	Yes	*	0.018
	30	39.09	3.682 to 74.49	Yes	*	0.0278
	60	51.69	-6.075 to 109.4	No	ns	0.0865
	120	44.23	0.6364 to 87.82	Yes	*	0.0461
	Test details	Mean 1	Mean 2	Mean Diff.	SE of diff.	N1	N2	t	DF
	VEH - APC
	0	137.6	98.23	39.34	9.555	7	7	4.118	11.57
	15	193.4	148.9	44.49	12.34	7	7	3.606	12
	30	230.7	191.6	39.09	11.55	7	7	3.385	11.76
	60	226.5	174.9	51.69	17.68	7	7	2.923	8.824
	120	177.4	133.2	44.23	14.18	7	7	3.12	11.58
	AUC analysis
	Table Analyzed	Data 1
	Column B	APC
	vs.	vs.
	Column A	VEH
	Unpaired t test with Welch's correction
	P value	0.0021
	P value summary	**
	Significantly different (P < 0.05)?	Yes
	One- or two-tailed P value?	Two-tailed
	Welch-corrected t, df	t=4.010, df=10.91
	How big is the difference?
	Mean of column A	808.1
	Mean of column B	631
	Difference between means (B - A) ± SEM	-177.0 ± 44.15
	95% confidence interval	-274.3 to -79.78
	R squared (eta squared)	0.5958
	F test to compare variances
	F, DFn, Dfd	1.923, 6, 6
	P value	0.446
	P value summary	ns
	Significantly different (P < 0.05)?	No
	Model comparison	SS	DF	Probability it is correct
	Null H. Population means identical	191563	13	1.343%
	Alternative H: Distinct population means	81858	12	98.66%
	Ratio of probabilities			73.48
	Difference in AICc			8.594
	Data analyzed
	Sample size, column A	7
	Sample size, column B	7
Figure 8i
	RER of DIO ip APC
			RER of DIO	RER of DIO	RER of DIO	RER of DIO	RER of DIO	RER of DIO	RER of DIO	RER of DIO				Table Analyzed	RER curve
	interval	Hour	Ctrl	Ctrl	Ctrl	Ctrl	APC	APC	APC	APC
	1	0	0.706	0.73	0.679	0.691	0.729	0.729	0.733	0.728				Two-way RM ANOVA	Matching: Stacked
	2	0.7	0.71	0.748	0.724	0.694	0.774	0.72	0.734	0.795				Assume sphericity?	No
	3	1.1	0.724	0.791	0.711	0.713	0.773	0.726	0.735	0.732				Alpha	0.05
	4	1.5	0.73	0.792	0.743	0.735	0.761	0.73	0.738	0.747
	5	1.8	0.736	0.816	0.73	0.735	0.778	0.722	0.754	0.78				Source of Variation	% of total variation	P value	P value summary	Significant?	Geisser-Greenhouse's epsilon
	6	2.2	0.733	0.791	0.72	0.684	0.794	0.723	0.738	0.747				interval x APC	14.54	<0.0001	****	Yes
	7	2.6	0.731	0.782	0.728	0.692	0.792	0.716	0.758	0.764				interval	49.29	<0.0001	****	Yes	0.05352
	8	2.9	0.748	0.792	0.726	0.727	0.804	0.705	0.738	0.779				APC	7.397	0.0317	*	Yes
	9	3.3	0.729	0.769	0.738	0.712	0.82	0.724	0.727	0.766				Subject	5.716	<0.0001	****	Yes
	10	3.7	0.762	0.756	0.727	0.712	0.814	0.729	0.75	0.818
	11	4.0	0.745	0.759	0.715	0.655	0.803	0.732	0.733	0.78				ANOVA table	SS	DF	MS	F (DFn, DFd)	P value
	12	4.4	0.761	0.782	0.713	0.701	0.792	0.714	0.756	0.735				interval x APC	0.1913	69	0.002773	F (69, 414) = 3.786	P<0.0001
	13	4.8	0.759	0.75	0.724	0.672	0.812	0.743	0.781	0.768				interval	0.6484	69	0.009398	F (3.693, 22.16) = 12.83	P<0.0001
	14	5.1	0.747	0.737	0.738	0.672	0.799	0.716	0.757	0.759				APC	0.09731	1	0.09731	F (1, 6) = 7.765	P=0.0317
	15	5.5	0.736	0.735	0.734	0.725	0.778	0.775	0.742	0.769				Subject	0.07519	6	0.01253	F (6, 414) = 17.11	P<0.0001
	16	5.9	0.777	0.803	0.769	0.718	0.804	0.718	0.774	0.783				Residual	0.3032	414	0.0007325
	17	6.2	0.783	0.782	0.749	0.74	0.77	0.709	0.78	0.75
	18	6.6	0.754	0.795	0.773	0.75	0.79	0.715	0.767	0.801				Difference between column means
	19	7.0	0.777	0.751	0.751	0.759	0.797	0.758	0.785	0.759				Mean of VEH	0.7774
	20	7.3	0.781	0.745	0.74	0.758	0.747	0.713	0.758	0.769				Mean of APC	0.8038
	21	7.7	0.764	0.797	0.755	0.738	0.78	0.749	0.771	0.841				Difference between means	-0.02636
	22	8.1	0.763	0.715	0.758	0.747	0.771	0.743	0.797	0.782				SE of difference	0.009461
	23	8.4	0.762	0.729	0.779	0.742	0.814	0.781	0.79	0.804				95% CI of difference	-0.04951 to -0.003214
	24	8.8	0.771	0.721	0.744	0.725	0.788	0.764	0.822	0.838
	25	9.2	0.784	0.734	0.755	0.728	0.798	0.804	0.842	0.844				Data summary
	26	9.5	0.777	0.722	0.751	0.732	0.808	0.794	0.831	0.809				Number of columns (APC)	2
	27	9.9	0.766	0.745	0.759	0.739	0.808	0.792	0.849	0.818				Number of rows (interval)	70
	28	10.3	0.805	0.745	0.777	0.749	0.843	0.84	0.846	0.832				Number of subjects (Subject)	8
	29	10.6	0.815	0.756	0.79	0.745	0.824	0.818	0.858	0.841				Number of missing values	0
	30	11.0	0.779	0.737	0.78	0.756	0.847	0.832	0.832	0.821
	31	11.4	0.772	0.744	0.776	0.756	0.835	0.841	0.829	0.844
	32	11.7	0.776	0.721	0.776	0.761	0.833	0.828	0.825	0.827
	33	12.1	0.8	0.738	0.775	0.773	0.831	0.816	0.816	0.841
	34	12.5	0.805	0.742	0.764	0.78	0.863	0.842	0.837	0.864
	35	12.8	0.809	0.73	0.775	0.798	0.842	0.843	0.836	0.866
	36	13.2	0.83	0.725	0.768	0.789	0.836	0.797	0.825	0.891
	37	13.6	0.797	0.752	0.771	0.789	0.869	0.798	0.846	0.88
	38	13.9	0.802	0.753	0.788	0.772	0.848	0.837	0.814	0.846
	39	14.3	0.801	0.747	0.772	0.768	0.82	0.839	0.825	0.854
	40	14.7	0.833	0.752	0.789	0.738	0.846	0.828	0.83	0.86
	41	15.0	0.804	0.768	0.784	0.761	0.871	0.84	0.828	0.866
	42	15.4	0.739	0.764	0.707	0.721	0.86	0.83	0.806	0.814
	43	15.8	0.724	0.789	0.776	0.765	0.883	0.843	0.83	0.858
	44	16.1	0.784	0.74	0.774	0.786	0.859	0.818	0.83	0.887
	45	16.5	0.809	0.751	0.778	0.78	0.858	0.81	0.824	0.883
	46	16.9	0.779	0.735	0.789	0.74	0.816	0.835	0.797	0.827
	47	17.2	0.787	0.741	0.757	0.826	0.787	0.84	0.811	0.845
	48	17.6	0.857	0.785	0.773	0.846	0.8	0.812	0.779	0.803
	49	18.0	0.855	0.765	0.805	0.847	0.77	0.786	0.808	0.826
	50	18.3	0.803	0.745	0.797	0.853	0.765	0.776	0.827	0.8
	51	18.7	0.814	0.722	0.795	0.834	0.804	0.782	0.849	0.816
	52	19.1	0.805	0.729	0.764	0.732	0.846	0.834	0.782	0.748
	53	19.4	0.782	0.735	0.776	0.791	0.795	0.809	0.784	0.829
	54	19.8	0.754	0.852	0.815	0.804	0.796	0.8	0.821	0.795
	55	20.2	0.79	0.798	0.822	0.83	0.823	0.818	0.827	0.793
	56	20.5	0.815	0.822	0.803	0.903	0.827	0.837	0.791	0.819
	57	20.9	0.839	0.835	0.801	0.812	0.806	0.795	0.788	0.849
	58	21.3	0.835	0.858	0.813	0.853	0.771	0.783	0.79	0.795
	59	21.6	0.812	0.803	0.853	0.772	0.785	0.748	0.783	0.833
	60	22.0	0.839	0.813	0.772	0.699	0.839	0.786	0.789	0.787
	61	22.4	0.861	0.832	0.82	0.738	0.845	0.792	0.77	0.78
	62	22.7	0.832	0.865	0.861	0.792	0.852	0.77	0.81	0.799
	63	23.1	0.836	0.794	0.889	0.81	0.784	0.793	0.796	0.815
	64	23.5	0.841	0.817	0.881	0.794	0.804	0.79	0.793	0.868
	65	23.8	0.85	0.834	0.811	0.789	0.841	0.837	0.825	0.88
	66	24.2	0.877	0.877	0.877	0.816	0.879	0.838	0.813	0.846
	67	24.6	0.855	0.869	0.829	0.804	0.875	0.807	0.8	0.838
	68	24.9	0.918	0.947	0.883	0.821	0.913	0.847	0.857	0.86
	69	25.3	0.953	0.89	0.89	0.792	0.865	0.838	0.896	0.873
	70	25.7	0.901	0.884	0.896	0.91	0.89	0.8	0.847	0.843
	AUC of RER, %	AUC of RER, %	AUC of RER, %	AUC of RER, %	AUC of RER, %	AUC of RER, %	AUC of RER, %	AUC of RER, %	AUC of RER, %					Table Analyzed	AUC of RER curve
		VEH	VEH	VEH	VEH	APC	APC	APC	APC
	Total	103.116	96.592	101.136	99.1563	125.062	111.676	115.239	124.855					Two-way RM ANOVA	Matching: Stacked
	Light	52.1141	49.0596	50.7942	50.5868	54.0749	52.8305	53.8487	54.848					Assume sphericity?	No
	dark	51.0016	52.4535	50.3417	48.5694	70.9875	58.8452	61.3905	70.0071					Alpha	0.05
														Source of Variation	% of total variation	P value	P value summary	Significant?	Geisser-Greenhouse's epsilon
														total, night or dark x APC	1.55	0.0002	***	Yes
														total, night or dark	91.52	<0.0001	****	Yes	0.7686
														APC	5.284	0.0019	**	Yes
														Subject	1.144	0.0127	*	Yes
														ANOVA table	SS	DF	MS	F (DFn, DFd)	P value
														total, night or dark x APC	270.4	2	135.2	F (2, 12) = 18.36	P=0.0002
														total, night or dark	15969	2	7984	F (1.537, 9.223) = 1084	P<0.0001
														APC	922.1	1	922.1	F (1, 6) = 27.72	P=0.0019
														Subject	199.6	6	33.27	F (6, 12) = 4.517	P=0.0127
														Residual	88.37	12	7.364
														Difference between column means
														Mean of VEH	67.08
														Mean of APC	79.47
														Difference between means	-12.4
														SE of difference	2.355
														95% CI of difference	-18.16 to -6.635
														Data summary
														Number of columns (APC)	2
														Number of rows (total, night or dark)	3
														Number of subjects (Subject)	8
														Number of missing values	0
														Compare each cell mean with the other cell mean in that row
														Number of families	1
														Number of comparisons per family	3
														Alpha	0.05
														Bonferroni's multiple comparisons test	Mean Diff.	95.00% CI of diff.	Significant?	Summary	Adjusted P Value
														VEH - APC
														Total	-19.21	-33.79 to -4.621	Yes	*	0.0194
														Light	-3.263	-5.865 to -0.6596	Yes	*	0.02
														Dark	-14.72	-28.55 to -0.8894	Yes	*	0.0414
														Test details	Mean 1	Mean 2	Mean Diff.	SE of diff.	N1	N2	t	DF
														VEH - APC
														Total	100	119.2	-19.21	3.674	4	4	5.228	3.984
														Light	50.64	53.9	-3.263	0.7506	4	4	4.346	5.225
														Dark	50.59	65.31	-14.72	3.152	4	4	4.67	3.416
Figure 8j
			foodintake of db/db , g/per mouse/24h	foodintake of db/db , g/per mouse/24h	foodintake of db/db , g/per mouse/24h	foodintake of db/db , g/per mouse/24h	foodintake of db/db , g/per mouse/24h	foodintake of db/db , g/per mouse/24h	foodintake of db/db , g/per mouse/24h	foodintake of db/db , g/per mouse/24h	foodintake of db/db , g/per mouse/24h	foodintake of db/db , g/per mouse/24h
		day	VEH	VEH	VEH	VEH	VEH	APC	APC	APC	APC	APC
		1	7.43	8.075	6.115	7.325	8.2	7.2	6.43333	6.3	5.9	7.8
		2	7.9	6.1	4.65	6.35	7.5	7.5	6.3	5.9	6.9	7.1
		3	7.18	8.545	6.515	6.35	7.9	7.2	6.2	6.1	7.3	5.8
		4	7.57	6.255	9.26	6.22	6.4	6.3	5.9	7.4	6.3	6.2
		5	9.25	6.585	8.465	7.255	5.9	7.9	5.8	5.7	7.2	6.8
		6	7.32	7.775	7.23	6.76	8.2	7.2	6.4	8	6.8	6.1
	Table Analyzed	foodintake of db/db
	Two-way RM ANOVA	Matching: Stacked
	Assume sphericity?	No
	Alpha	0.05
	Source of Variation	% of total variation	P value	P value summary	Significant?	Geisser-Greenhouse's epsilon
	day x APC	4.026	0.7767	ns	No
	day	11.65	0.2629	ns	No	0.4863
	APC	6.162	0.0907	ns	No
	Subject	13.34	0.4312	ns	No
	ANOVA table	SS	DF	MS	F (DFn, DFd)	P value
	day x APC	2.227	5	0.4454	F (5, 40) = 0.4968	P=0.7767
	day	6.441	5	1.288	F (2.432, 19.45) = 1.437	P=0.2629
	APC	3.408	1	3.408	F (1, 8) = 3.696	P=0.0907
	Subject	7.376	8	0.922	F (8, 40) = 1.028	P=0.4312
	Residual	35.86	40	0.8965
	Difference between column means
	Mean of VEH	7.213
	Mean of APC	6.737
	Difference between means	0.4767
	SE of difference	0.2479
	95% CI of difference	-0.09505 to 1.048
	Data summary
	Number of columns (APC)	2
	Number of rows (day)	6
	Number of subjects (Subject)	10
	Number of missing values	0
	Compare each cell mean with the other cell mean in that row
	Number of families	1
	Number of comparisons per family	6
	Alpha	0.05
	Bonferroni's multiple comparisons test	Mean Diff.	95.00% CI of diff.	Significant?	Summary	Adjusted P Value
	APC - VEH
	1	0.2	-1.516 to 1.916	No	ns	>0.9999
	2	-0.14	-2.671 to 2.391	No	ns	>0.9999
	3	-0.86	-2.715 to 0.9951	No	ns	0.8613
	4	-0.66	-3.236 to 1.916	No	ns	>0.9999
	5	-0.84	-3.551 to 1.871	No	ns	>0.9999
	6	-0.56	-2.032 to 0.9121	No	ns	>0.9999
	Test details	Mean 1	Mean 2	Mean Diff.	SE of diff.	N1	N2	t	DF
	APC - VEH
	1	7.56	7.36	0.2	0.4932	5	5	0.4056	7.995
	2	6.34	6.48	-0.14	0.6542	5	5	0.214	5.979
	3	6.44	7.3	-0.86	0.5288	5	5	1.626	7.786
	4	6.5	7.16	-0.66	0.6954	5	5	0.9491	6.653
	5	6.68	7.52	-0.84	0.7469	5	5	1.125	7.032
	6	6.9	7.46	-0.56	0.4118	5	5	1.36	7.351
Figure 8k
			plasma Ghrelin in db/db ip APC
			ghrelin, ng/ml	ghrelin, ng/ml	ghrelin, ng/ml	ghrelin, ng/ml	ghrelin, ng/ml
		VEH	9.5785	7.54854	10.8548	12.1721	13.0312
		APC	12.6532	14.2694	10.8851	7.48268	8.5874
	Table Analyzed	plasma ghrelin in db/db
	Column B	APC
	vs.	vs.
	Column A	VEH
	Unpaired t test with Welch's correction
	P value	0.7412
	P value summary	ns
	Significantly different (P < 0.05)?	No
	One- or two-tailed P value?	Two-tailed
	Welch-corrected t, df	t=0.3420, df=7.992
	How big is the difference?
	Mean of column A	10.64
	Mean of column B	10.18
	Difference between means (B - A) ± SEM	-0.4615 ± 1.349
	95% confidence interval	-3.573 to 2.650
	R squared (eta squared)	0.01443
	F test to compare variances
	F, DFn, Dfd	1.067, 4, 4
	P value	0.9513
	P value summary	ns
	Significantly different (P < 0.05)?	No
	Model comparison	SS	DF	Probability it is correct
	Null H. Population means identical	36.94	9	88.8%
	Alternative H: Distinct population means	36.41	8	11.2%
	Ratio of probabilities			7.927
	Difference in AICc			-4.141
	Data analyzed
	Sample size, column A	5
	Sample size, column B	5
Figure 8l
			Plasma leptin, ng/ml	Plasma leptin, ng/ml	Plasma leptin, ng/ml	Plasma leptin, ng/ml	Plasma leptin, ng/ml
		VEH	1.46	1.31	0.83	1.17	1.21
		APC	0.735679	0.673788	0.858814	0.591932	0.71
		Table Analyzed	plasma leptin in db/db
		Column B	APC
		vs.	vs.
		Column A	VEH
		Unpaired t test with Welch's correction
		P value	0.0068
		P value summary	**
		Significantly different (P < 0.05)?	Yes
		One- or two-tailed P value?	Two-tailed
		Welch-corrected t, df	t=4.253, df=5.400
		How big is the difference?
		Mean of column A	1.196
		Mean of column B	0.714
		Difference between means (B - A) ± SEM	-0.4820 ± 0.1133
		95% confidence interval	-0.7669 to -0.1971
		R squared (eta squared)	0.7701
		F test to compare variances
		F, DFn, Dfd	5.532, 4, 4
		P value	0.1263
		P value summary	ns
		Significantly different (P < 0.05)?	No
		Data analyzed
		Sample size, column A	5
		Sample size, column B	5

## Sheet: Figure09
Figure 9b
	IC50 in CREB/CRTC2 two-hybrid assay
		Gal4-LUC reporter activiry, %	Gal4-LUC reporter activiry, %	Gal4-LUC reporter activiry, %	Gal4-LUC reporter activiry, %	Gal4-LUC reporter activiry, %	Gal4-LUC reporter activiry, %
	Log10(M)	A57	A57	A57	APC	APC	APC
	-10	105.048	103.867	112.252	101.533	95.0117	109.64
	-9	108.124	105.154	113.807	74.9253	91.5618	81.7166
	-8	99.4977	99.5841	100.918	92.8174	93.8207	82.0596
	-7	95.5839	97.9224	107.618	71.6307	83.6511	89.205
	-6	89.67	87.3932	88.7658	36.2474	36.6226	46.8439
	-5	75.3194	78.9978	79.9726	0.452255	0.438078	2.01822
	-4	10.2018	10.3248	10.277	0.257082	0.378786	0.24701
	-3	0.32658	0.263658	0.312794	0.439197	0.426242	0.50655
Figure 9c
	IC50 of A57, A58, A1101 in CREB/CRTC2 two-hybrid reporter assay
		Gal4-LUC reporter activiry, %	Gal4-LUC reporter activiry, %	Gal4-LUC reporter activiry, %	Gal4-LUC reporter activiry, %	Gal4-LUC reporter activiry, %	Gal4-LUC reporter activiry, %	Gal4-LUC reporter activiry, %	Gal4-LUC reporter activiry, %	Gal4-LUC reporter activiry, %
	LOG(M)	A58	A58	A58	A1101	A1101	A1101	A57	A57	A57
	-4	33.15	45.92	38.09	36.09	33.65	31.18	33.24	34.44	25.25
	-5	90.38	85.21	88.21	64.39	68.36	72.18	44.64	49.65	56.74
	-6	92.1	95.83	96.17	75.97	80.19	80.04	64	68.57	68.57
	-7	95.17	94.45	98	103	106.24	108.57	86.2	88.02	89.19
	-8	103.79	99.07	99.39	123.58	114.67	110.01	98.52	99.5	105.94
	-9	106.76	94.34	95.71	100.19	102.65	105.39	115.51	115.82	101.43
	-10	106.85	108.52	104.64	96.44	112.9	90.66	98.88	100.99	105.13
								IC50
							A57	7.45x 10^(-7)
							A58	7.59x 10^(-5)
							A1101	6.35x 10^(-6)
Figure 9d
			mRNA levels of Pck1	mRNA levels of Pck1	mRNA levels of Pck1	mRNA levels of Pck1	mRNA levels of Pck1	mRNA levels of Pck1	mRNA levels of Pck1	mRNA levels of Pck1	mRNA levels of Pck1	mRNA levels of Pck1	mRNA levels of Pck1	mRNA levels of Pck1
			-Gluc	-Gluc	-Gluc	-Gluc	-Gluc	-Gluc	+Gluc	+Gluc	+Gluc	+Gluc	+Gluc	+Gluc
		Ctrl	0.281491	0.318164	0.19328	0.187906	0.408378	0.199643	105.521	97.6075	117.722	84.3219	84.4415	102.173
		APC	0.282948	0.266858	0.37069	0.342195	0.306467	0.321952	67.0242	68.0347	58.0639	57.3179	65.7336	69.9518
		A57	0.217291	0.204477	0.279	0.18325	0.142996	0.195604	34.8942	42.2981	43.394	25.0138	38.1504	34.6016
			mRNA levels of G6pc	mRNA levels of G6pc	mRNA levels of G6pc	mRNA levels of G6pc	mRNA levels of G6pc	mRNA levels of G6pc	mRNA levels of G6pc	mRNA levels of G6pc	mRNA levels of G6pc	mRNA levels of G6pc	mRNA levels of G6pc	mRNA levels of G6pc
			-Gluc	-Gluc	-Gluc	-Gluc	-Gluc	-Gluc	+Gluc	+Gluc	+Gluc	+Gluc	+Gluc	+Gluc
		Ctrl	0.198402	0.414927	0.235033	0.214374	0.189262	0.13801	94.3024	96.1677	92.0762	90.5508	111.116	115.787
		APC	0.206721	0.25127	0.273402	0.384996	0.23429	0.375171	74.414	67.2503	68.9194	73.8191	74.05	79.6229
		A57	0.19796	0.252796	0.105823	0.170419	0.09865	0.0830968	52.8597	59.5856	65.7759	65.1025	62.95	61.9501
	Table Analyzed	mRNA of Pck1
	Two-way RM ANOVA	Matching: Stacked
	Assume sphericity?	No
	Alpha	0.05
	Source of Variation	% of total variation	P value	P value summary	Significant?	Geisser-Greenhouse's epsilon
	drug x Glucagon	11.13	<0.0001	****	Yes
	drug	11.17	<0.0001	****	Yes	0.681
	Glucagon	75.41	<0.0001	****	Yes
	Subject	1.133	0.0959	ns	No
	ANOVA table	SS	DF	MS	F (DFn, DFd)	P value
	drug x Glucagon	5820	2	2910	F (2, 20) = 96.34	P<0.0001
	drug	5841	2	2920	F (1.362, 13.62) = 96.69	P<0.0001
	Glucagon	39440	1	39440	F (1, 10) = 665.7	P<0.0001
	Subject	592.5	10	59.25	F (10, 20) = 1.962	P=0.0959
	Residual	604.1	20	30.21
	Difference between column means
	Mean of -Gluc	0.2612
	Mean of +Gluc	66.46
	Difference between means	-66.2
	SE of difference	2.566
	95% CI of difference	-71.92 to -60.48
	Data summary
	Number of columns (Glucagon)	2
	Number of rows (drug)	3
	Number of subjects (Subject)	12
	Number of missing values	0
	Within each column, compare rows (simple effects within columns)
	Number of families	2
	Number of comparisons per family	2
	Alpha	0.05
	Bonferroni's multiple comparisons test	Mean Diff.	95.00% CI of diff.	Significant?	Summary	Adjusted P Value
	-Gluc
	APC vs. Ctrl	0.0505	-0.1177 to 0.2187	No	ns	>0.9999
	A57 vs. Ctrl	-0.061	-0.2346 to 0.1126	No	ns	0.8085
	A57 vs. APC	-0.1115	-0.1758 to -0.04723	Yes	**	0.005
	+Gluc
	APC vs. Ctrl	-34.28	-54.51 to -14.04	Yes	**	0.0056
	A57 vs. Ctrl	-62.24	-77.45 to -47.03	Yes	****	<0.0001
	A57 vs. APC	-27.96	-38.62 to -17.31	Yes	***	0.0007
	Test details	Mean 1	Mean 2	Mean Diff.	SE of diff.	N1	N2	t	DF
	-Gluc
	APC vs. Ctrl	0.3152	0.2647	0.0505	0.04761	6	6	1.061	5
	A57 vs. Ctrl	0.2037	0.2647	-0.061	0.04914	6	6	1.241	5
	A57 vs. APC	0.2037	0.3152	-0.1115	0.01819	6	6	6.131	5
	+Gluc
	APC vs. Ctrl	64.35	98.63	-34.28	5.726	6	6	5.986	5
	A57 vs. Ctrl	36.39	98.63	-62.24	4.305	6	6	14.46	5
	A57 vs. APC	36.39	64.35	-27.96	3.014	6	6	9.277	5
	Table Analyzed	mRNA of G6pc
	Two-way RM ANOVA	Matching: Stacked
	Assume sphericity?	Yes
	Alpha	0.05
	Source of Variation	% of total variation	P value	P value summary	Significant?
	drug x glucagon	3.909	<0.0001	****	Yes
	drug	3.93	<0.0001	****	Yes
	glucagon	90.86	<0.0001	****	Yes
	Subject	0.6056	0.1387	ns	No
	ANOVA table	SS	DF	MS	F (DFn, DFd)	P value
	drug x glucagon	2350	2	1175	F (2, 20) = 56.33	P<0.0001
	drug	2362	2	1181	F (2, 20) = 56.63	P<0.0001
	glucagon	54622	1	54622	F (1, 10) = 1500	P<0.0001
	Subject	364.1	10	36.41	F (10, 20) = 1.745	P=0.1387
	Residual	417.2	20	20.86
	Difference between column means
	Mean of -Gluc	0.2235
	Mean of +Gluc	78.13
	Difference between means	-77.9
	SE of difference	2.011
	95% CI of difference	-82.39 to -73.42
	Data summary
	Number of columns (glucagon)	2
	Number of rows (drug)	3
	Number of subjects (Subject)	12
	Number of missing values	0
	Within each column, compare rows (simple effects within columns)
	Number of families	2
	Number of comparisons per family	3
	Alpha	0.05
	Bonferroni's multiple comparisons test	Mean Diff.	95.00% CI of diff.	Significant?	Summary	Adjusted P Value
	-Gluc
	Ctrl vs. APC	-0.056	-6.945 to 6.833	No	ns	>0.9999
	Ctrl vs. A57	0.08	-6.809 to 6.969	No	ns	>0.9999
	APC vs. A57	0.136	-6.753 to 7.025	No	ns	>0.9999
	+Gluc
	Ctrl vs. APC	26.99	20.10 to 33.88	Yes	****	<0.0001
	Ctrl vs. A57	38.63	31.74 to 45.52	Yes	****	<0.0001
	APC vs. A57	11.64	4.753 to 18.53	Yes	***	0.0008
	Test details	Mean 1	Mean 2	Mean Diff.	SE of diff.	N1	N2	t	DF
	-Gluc
	Ctrl vs. APC	0.2315	0.2875	-0.056	2.637	6	6	0.02124	20
	Ctrl vs. A57	0.2315	0.1515	0.08	2.637	6	6	0.03034	20
	APC vs. A57	0.2875	0.1515	0.136	2.637	6	6	0.05158	20
	+Gluc
	Ctrl vs. APC	100	73.01	26.99	2.637	6	6	10.23	20
	Ctrl vs. A57	100	61.37	38.63	2.637	6	6	14.65	20
	APC vs. A57	73.01	61.37	11.64	2.637	6	6	4.415	20
Figure 9e
			Blood glucose of CRTC2KO
			Blood glucose of CRTC2KO	Blood glucose of CRTC2KO	Blood glucose of CRTC2KO	Blood glucose of CRTC2KO	Blood glucose of CRTC2KO	Blood glucose of CRTC2KO	Blood glucose of CRTC2KO	Blood glucose of CRTC2KO	Blood glucose of CRTC2KO	Blood glucose of CRTC2KO	Blood glucose of CRTC2KO
			WT	WT	WT	WT	WT	WT	CRTC2KO	CRTC2KO	CRTC2KO	CRTC2KO	CRTC2KO
		VEH	4.2	4.1	4.6	5.4	4.1	4.9	3.2	3.2	3	4.1	2.8
		A57_20mg/kg	4.2	3.1	3.6	3.8	3.6	3.6	2.9	3.5	4	3.1	2.8
		APC_20mg/kg	2.1	3.3	3.2	3.2	3.2	4	3.1	3.3	3.8	2.6	3.3
	Table Analyzed	blood glucose in CRTC2KO
	Two-way RM ANOVA	Matching: Stacked
	Assume sphericity?	No
	Alpha	0.05
	Source of Variation	% of total variation	P value	P value summary	Significant?	Geisser-Greenhouse's epsilon
	drugs x CRTC2KO	19.07	0.0074	**	Yes
	drugs	19.61	0.0071	**	Yes	0.9736
	CRTC2KO	11.32	0.0383	*	Yes
	Subject	19.91	0.284	ns	No
	ANOVA table	SS	DF	MS	F (DFn, DFd)	P value
	drugs x CRTC2KO	2.921	2	1.46	F (2, 20) = 6.337	P=0.0074
	drugs	3.004	2	1.502	F (1.947, 19.47) = 6.518	P=0.0071
	CRTC2KO	1.734	1	1.734	F (1, 10) = 5.685	P=0.0383
	Subject	3.049	10	0.3049	F (10, 20) = 1.323	P=0.2840
	Residual	4.609	20	0.2304
	Difference between column means
	Mean of WT	3.789
	Mean of CRTC2KO	3.35
	Difference between means	0.4389
	SE of difference	0.1841
	95% CI of difference	0.02875 to 0.8490
	Data summary
	Number of columns (CRTC2KO)	2
	Number of rows (drugs)	3
	Number of subjects (Subject)	12
	Number of missing values	0
	Within each column, compare rows (simple effects within columns)
	Number of families	2
	Number of comparisons per family	2
	Alpha	0.05
	Bonferroni's multiple comparisons test	Mean Diff.	95.00% CI of diff.	Significant?	Summary	Adjusted P Value
	WT
	APC_20mg/kg vs. VEH	-0.9	-1.726 to -0.07369	Yes	*	0.036
	A57_20mg/kg vs. VEH	-1.383	-2.293 to -0.4735	Yes	**	0.009
	A57_20mg/kg vs. APC_20mg/kg	-0.4833	-1.756 to 0.7890	No	ns	0.7114
	CRTC2KO
	APC_20mg/kg vs. VEH	-0.05	-1.019 to 0.9189	No	ns	>0.9999
	A57_20mg/kg vs. VEH	0	-1.154 to 1.154	No	ns	>0.9999
	A57_20mg/kg vs. APC_20mg/kg	0.05	-0.5466 to 0.6466	No	ns	>0.9999
	Test details	Mean 1	Mean 2	Mean Diff.	SE of diff.	N1	N2	t	DF
	WT
	APC_20mg/kg vs. VEH	3.65	4.55	-0.9	0.2338	6	6	3.849	5
	A57_20mg/kg vs. VEH	3.167	4.55	-1.383	0.2574	6	6	5.373	5
	A57_20mg/kg vs. APC_20mg/kg	3.167	3.65	-0.4833	0.36	6	6	1.343	5
	CRTC2KO
	APC_20mg/kg vs. VEH	3.317	3.367	-0.05	0.2742	6	6	0.1824	5
	A57_20mg/kg vs. VEH	3.367	3.367	0	0.3266	6	6	0	5
	A57_20mg/kg vs. APC_20mg/kg	3.367	3.317	0.05	0.1688	6	6	0.2962	5
Figure 9f
			Fasting blood glucose, mM.	Fasting blood glucose, mM.	Fasting blood glucose, mM.	Fasting blood glucose, mM.	Fasting blood glucose, mM.
		VEH	33.3	26.4	25.3	22.7	20.9
		APC	13	22	26.3	18.9	19.6
		A57	6.5	12.4	11.8	11.9	15.1
	Table Analyzed	FBG in db/db
	Data sets analyzed	A-C
	ANOVA summary
	F	13.65
	P value	0.0008
	P value summary	***
	Significant diff. among means (P < 0.05)?	Yes
	R squared	0.6947
	Brown-Forsythe test
	F (DFn, DFd)	0.3861 (2, 12)
	P value	0.6879
	P value summary	ns
	Are SDs significantly different (P < 0.05)?	No
	Bartlett's test
	Bartlett's statistic (corrected)	0.7922
	P value	0.6729
	P value summary	ns
	Are SDs significantly different (P < 0.05)?	No
	ANOVA table	SS	DF	MS	F (DFn, DFd)	P value
	Treatment (between columns)	508.6	2	254.3	F (2, 12) = 13.65	P=0.0008
	Residual (within columns)	223.5	12	18.63
	Total	732.1	14
	Data summary
	Number of treatments (columns)	3
	Number of values (total)	15
	Number of families	1
	Number of comparisons per family	3
	Alpha	0.05
	Tukey's multiple comparisons test	Mean Diff.	95.00% CI of diff.	Significant?	Summary	Adjusted P Value
	VEH vs. APC	5.76	-1.522 to 13.04	No	ns	0.1294	A-B
	VEH vs. A57	14.18	6.898 to 21.46	Yes	***	0.0006	A-C
	APC vs. A57	8.42	1.138 to 15.70	Yes	*	0.0238	B-C
	Test details	Mean 1	Mean 2	Mean Diff.	SE of diff.	n1	n2	q	DF
	VEH vs. APC	25.72	19.96	5.76	2.73	5	5	2.984	12
	VEH vs. A57	25.72	11.54	14.18	2.73	5	5	7.347	12
	APC vs. A57	19.96	11.54	8.42	2.73	5	5	4.363	12
Figure 9g
			blood glucose, mg/dl	blood glucose, mg/dl	blood glucose, mg/dl	blood glucose, mg/dl	blood glucose, mg/dl	blood glucose, mg/dl	blood glucose, mg/dl	blood glucose, mg/dl	blood glucose, mg/dl	blood glucose, mg/dl	blood glucose, mg/dl	blood glucose, mg/dl	blood glucose, mg/dl	blood glucose, mg/dl	blood glucose, mg/dl
		Time， mins	VEH	VEH	VEH	VEH	VEH	APC	APC	APC	APC	APC	A57	A57	A57	A57	A57
		0	514.8	426.6	455.4	444.6	376.2	234	396	320.4	340.2	352.8	117	223.2	212.4	243	271.8
		30	631.8	574.2	630	630	460.8	268.2	599.4	345.6	576	259.2	325.8	343.8	334.8	354.6	307.8
		60	597.6	520.2	630	540	250.2	194.4	502.2	334.8	468	158.4	322.2	241.2	286.2	262.8	230.4
		90	565.2	509.4	559.8	577.8	239.4	203.4	419.4	268.2	486	162	268.2	216	244.8	217.8	205.2
			AUC of OGTT	AUC of OGTT	AUC of OGTT	AUC of OGTT	AUC of OGTT	AUC of OGTT	AUC of OGTT	AUC of OGTT	AUC of OGTT	AUC of OGTT	AUC of OGTT	AUC of OGTT	AUC of OGTT	AUC of OGTT	AUC of OGTT
			VEH	VEH	VEH	VEH	VEH	APC	APC	APC	APC	APC	A57	A57	A57	A57	A57
		AUC of OGTT	1769	1562	1768	1681	1019	681.3	1509	974.7	1457	675	840.6	804.6	849.6	847.8	776.7
	Table Analyzed	OGTT in db/db
	Two-way RM ANOVA	Matching: Stacked
	Assume sphericity?	No
	Alpha	0.05
	Source of Variation	% of total variation	P value	P value summary	Significant?	Geisser-Greenhouse's epsilon
	Time ogtt x drug	0.6641	0.8523	ns	No
	Time ogtt	9.134	0.001	**	Yes	0.5059
	drug	48.89	0.0039	**	Yes
	Subject	32.1	<0.0001	****	Yes
	ANOVA table	SS	DF	MS	F (DFn, DFd)	P value
	Time ogtt x drug	8454	6	1409	F (6, 36) = 0.4324	P=0.8523
	Time ogtt	116286	3	38762	F (1.518, 18.21) = 11.90	P=0.0010
	drug	622432	2	311216	F (2, 12) = 9.139	P=0.0039
	Subject	408662	12	34055	F (12, 36) = 10.45	P<0.0001
	Residual	117310	36	3259
	Data summary
	Number of columns (drug)	3
	Number of rows (Time ogtt)	4
	Number of subjects (Subject)	15
	Number of missing values	0
	Compare column means (main column effect)
	Number of families	1
	Number of comparisons per family	2
	Alpha	0.05
	Bonferroni's multiple comparisons test	Mean Diff.	95.00% CI of diff.	Significant?	Summary	Adjusted P Value
	VEH vs. APC	162.3	70.62 to 253.9	Yes	***	0.0004
	A57 vs. APC	-82.98	-159.6 to -6.363	Yes	*	0.032
	Test details	Mean 1	Mean 2	Mean Diff.	SE of diff.	N1	N2	t	DF
	VEH vs. APC	506.7	344.4	162.3	39.25	20	20	4.135	37.41
	A57 vs. APC	261.5	344.4	-82.98	32.23	20	20	2.575	26.27
	Table Analyzed	AUC of OGTT
	Data sets analyzed	A-C
	ANOVA summary
	F	8.022
	P value	0.0061
	P value summary	**
	Significant diff. among means (P < 0.05)?	Yes
	R squared	0.5721
	Brown-Forsythe test
	F (DFn, DFd)	2.903 (2, 12)
	P value	0.0937
	P value summary	ns
	Are SDs significantly different (P < 0.05)?	No
	Bartlett's test
	Bartlett's statistic (corrected)	13.36
	P value	0.0013
	P value summary	**
	Are SDs significantly different (P < 0.05)?	Yes
	ANOVA table	SS	DF	MS	F (DFn, DFd)	P value
	Treatment (between columns)	1412478	2	706239	F (2, 12) = 8.022	P=0.0061
	Residual (within columns)	1056505	12	88042
	Total	2468983	14
	Data summary
	Number of treatments (columns)	3
	Number of values (total)	15
	Number of families	1
	Number of comparisons per family	2
	Alpha	0.05
	Bonferroni's multiple comparisons test	Mean Diff.	95.00% CI of diff.	Significant?	Summary	Adjusted P Value	A-?
	VEH vs. APC	500.4	19.98 to 980.8	Yes	*	0.0411	B	APC
	VEH vs. A57	735.9	255.5 to 1216	Yes	**	0.0041	C	A57
	Test details	Mean 1	Mean 2	Mean Diff.	SE of diff.	n1	n2	t	DF
	VEH vs. APC	1560	1059	500.4	187.7	5	5	2.667	12
	VEH vs. A57	1560	823.9	735.9	187.7	5	5	3.922	12
