# Supplementary material for: A propolis-derived small molecule ameliorates metabolic syndrome in obese mice by targeting the CREB/CRTC2 transcriptional complex
Source: Nat Commun. 2022 Jan 11;13:246. doi: 10.1038/s41467-021-27533-9 (PMC8752738; doi:10.1038/s41467-021-27533-9)
Supplement: Supplementary file 4 — Source Data [file 41467_2021_27533_MOESM4_ESM.zip › source data of supplementary figures-20211221.xlsx]

## Sheet: Supp.fig.1
Supp. Fig. 1a													Two-way ANOVA followed Bonferroni's multiple comparisons test
		contral	contral	contral	contral	contral	propolis	propolis	propolis	propolis	propolis		Table Analyzed	Figure S1a
	day1	286.2	381.6	192.6	203.4	289.8	183.6	145.8	135	133.2	167.4
	day2	219.6	356.4	176.4	325.8	289.8	201.6	135	169.2	142.2	171		Two-way RM ANOVA	Matching: Stacked
													Assume sphericity?	Yes
													Alpha	0.05
													Source of Variation	% of total variation	P value	P value summary	Significant?
													day x Treat	0.0679	0.8148	ns	No
													day	0.2026	0.6868	ns	No
													Treat	56.03	0.0069	**	Yes
													Subject	34.43	0.0407	*	Yes
													ANOVA table	SS	DF	MS	F (DFn, DFd)	P value
													day x Treat	78.41	1	78.41	F (1, 8) = 0.05864	P=0.8148
													day	233.9	1	233.9	F (1, 8) = 0.1749	P=0.6868
													Treat	64707	1	64707	F (1, 8) = 13.02	P=0.0069
													Subject	39760	8	4970	F (8, 8) = 3.717	P=0.0407
													Residual	10697	8	1337
													Difference between row means
													Mean of day1	211.9
													Mean of day2	218.7
													Difference between means	-6.84
													SE of difference	16.35
													95% CI of difference	-44.55 to 30.87
													Difference between column means
													Mean of Ctrl	272.2
													Mean of Prop	158.4
													Difference between means	113.8
													SE of difference	31.53
													95% CI of difference	41.06 to 186.5
													Interaction CI
													Mean diff, A1 - B1	117.7
													Mean diff, A2 - B2	109.8
													(A1 -B1) - (A2 - B2)	7.92
													95% CI of difference	-67.50 to 83.34
													(B1 - A1) - (B2 - A2)	-7.92
													95% CI of difference	-83.34 to 67.50
													Data summary
													Number of columns (Treat)	2
													Number of rows (day)	2
													Number of subjects (Subject)	10
													Number of missing values	0
													Compare each cell mean with the other cell mean in that row
													Number of families	Figure S1a
													Number of comparisons per family	2
													Alpha	0.05
													Bonferroni's multiple comparisons test	Mean Diff.	95.00% CI of diff.	Significant?	Summary	Adjusted P Value
													Ctrl - Prop
													day1	117.7	29.89 to 205.5	Yes	**	0.0088
													day2	109.8	21.97 to 197.6	Yes	*	0.014
													Test details	Mean 1	Mean 2	Mean Diff.	SE of diff.	N1	N2	t	DF
													Ctrl - Prop
													day1	270.7	153	117.7	35.52	5	5	3.315	16
													day2	273.6	163.8	109.8	35.52	5	5	3.092	16
Supp. Fig. 1b
		db/db oral propolis 0.02%, liver												multiple t test and false discovery rate (FDR) approach
		VEH	VEH	VEH	VEH	VEH	Prop, 0.02%	Prop, 0.02%	Prop, 0.02%	Prop, 0.02%	Prop, 0.02%				Discovery?	P value	Mean of Vech	Mean of Prop0.02%	Difference	SE of difference	t ratio	df	q value
	G6pc	1.11804	0.837325	0.96056	0.825982	1.06165	0.601699	0.669168	0.568587	0.46569	0.572847			G6pc	Yes	0.000432	0.9607	0.5756	0.3851	0.06704	5.744	8	0.000436
	Pck1	1.40931	1.32102	1.09638	1.33417	0.850365	0.232154	0.157012	0.144546	0.108134	0.194889			Pck1	Yes	9e-06	1.202	0.1673	1.035	0.1045	9.901	8	1.8e-05
															P value	Mean of Vech	Mean of Prop0.02%	Difference	SE of difference	t ratio	df	q value
														Pck1	9e-06	1.202	0.1673	1.035	0.1045	9.901	8	1.8e-05
														G6pc	0.000432	0.9607	0.5756	0.3851	0.06704	5.744	8	0.000436
supp.Fig. 1d
		luciferase enzymic activity	luciferase enzymic activity	luciferase enzymic activity			Table Analyzed	Figure 1S d
	Prop-0	0.986164	1.05676	0.997076
	Prop-0.01%	1.01129	1.00156	1.03399			Kruskal-Wallis test
	Prop-0.1%	0.977501	0.993774	0.953987			P value	<0.0001
	Prop-0.2%	1.03515	0.9088	1.09165			Exact or approximate P value?	Exact
	Prop-0.5%	1.08901	0.904692	0.926519			P value summary	****
							Do the medians vary signif. (P < 0.05)?	Yes
							Number of groups	5
							Kruskal-Wallis statistic	12.57
							Data summary
							Number of treatments (columns)	5
							Number of values (total)	15
							Number of families	1
							Number of comparisons per family	4
							Alpha	0.05
							Dunnett's multiple comparisons test	Mean Diff.	95.00% CI of diff.	Significant?	Summary	Adjusted P Value	A-?
							Prop-0 vs. Prop-0.01%	-0.002278	-0.1553 to 0.1508	No	ns	>0.9999	B	Prop-0.01%
							Prop-0 vs. Prop-0.1%	0.03825	-0.1148 to 0.1913	No	ns	0.878	C	Prop-0.1%
							Prop-0 vs. Prop-0.2%	0.001467	-0.1516 to 0.1545	No	ns	>0.9999	D	Prop-0.2%
							Prop-0 vs. Prop-0.5%	0.03993	-0.1131 to 0.1930	No	ns	0.8622	E	Prop-0.5%
							Test details	Mean 1	Mean 2	Mean Diff.	SE of diff.	n1	n2	q	DF
							Prop-0 vs. Prop-0.01%	1.013	1.016	-0.002278	0.05295	3	3	0.04303	10
							Prop-0 vs. Prop-0.1%	1.013	0.9751	0.03825	0.05295	3	3	0.7223	10
							Prop-0 vs. Prop-0.2%	1.013	1.012	0.001467	0.05295	3	3	0.0277	10
							Prop-0 vs. Prop-0.5%	1.013	0.9734	0.03993	0.05295	3	3	0.754	10
Supp. Fig. 1e
							One-way ANOVA followed Dunnett's mutiple comparisons test
		Relative G6p-luc activity	Relative G6p-luc activity	Relative G6p-luc activity
	1, Ctrl，-	9.33781	6.80389	2.53392			Table Analyzed	Figure 1S-e
	2, Ctrl，Gluc	118.034	105.597	126.368			Data sets analyzed	A-G
	3, Prop, Gluc	53.2762	38.5054	25.7631
	4, Petr-ether, Gluc	137.332	135.725	158.538			ANOVA summary
	5, EtOAc, Gluc	25.014	12.6173	15.9999			F	59.64
	6, n-BuOH, Gluc	68.1205	71.7669	102.809			P value	<0.0001
	7, Water, Gluc	109.775	120.946	136.582			P value summary	****
							Significant diff. among means (P < 0.05)?	Yes
							R squared	0.9624
							Brown-Forsythe test
							F (DFn, DFd)	0.3372 (6, 14)
							P value	0.9059
							P value summary	ns
							Are SDs significantly different (P < 0.05)?	No
							Bartlett's test
							Bartlett's statistic (corrected)
							P value
							P value summary
							Are SDs significantly different (P < 0.05)?
							ANOVA table	SS	DF	MS	F (DFn, DFd)	P value
							Treatment (between columns)	54116	6	9019	F (6, 14) = 59.64	P<0.0001
							Residual (within columns)	2117	14	151.2
							Total	56233	20
							Data summary
							Number of treatments (columns)	7
							Number of values (total)	21
							Number of families	1
							Number of comparisons per family	6
							Alpha	0.05
							Dunnett's multiple comparisons test	Mean Diff.	95.00% CI of diff.	Significant?	Summary	Adjusted P Value	B-?
							2, Ctrl，Gluc vs. 1, Ctrl，-	110.4	81.20 to 139.7	Yes	****	<0.0001	A	1, Ctrl，-
							2, Ctrl，Gluc vs. 3, Prop, Gluc	77.49	48.24 to 106.7	Yes	****	<0.0001	C	3, Prop, Gluc
							2, Ctrl，Gluc vs. 4, Petr-ether, Gluc	-27.2	-56.44 to 2.045	No	ns	0.0727	D	4, Petr-ether, Gluc
							2, Ctrl，Gluc vs. 5, EtOAc, Gluc	98.79	69.55 to 128.0	Yes	****	<0.0001	E	5, EtOAc, Gluc
							2, Ctrl，Gluc vs. 6, n-BuOH, Gluc	35.77	6.525 to 65.01	Yes	*	0.0147	F	6, n-BuOH, Gluc
							2, Ctrl，Gluc vs. 7, Water, Gluc	-5.768	-35.01 to 23.48	No	ns	0.98	G	7, Water, Gluc
							Test details	Mean 1	Mean 2	Mean Diff.	SE of diff.	n1	n2	q	DF
							2, Ctrl，Gluc vs. 1, Ctrl，-	116.7	6.225	110.4	10.04	3	3	11	14
							2, Ctrl，Gluc vs. 3, Prop, Gluc	116.7	39.18	77.49	10.04	3	3	7.717	14
							2, Ctrl，Gluc vs. 4, Petr-ether, Gluc	116.7	143.9	-27.2	10.04	3	3	2.709	14
							2, Ctrl，Gluc vs. 5, EtOAc, Gluc	116.7	17.88	98.79	10.04	3	3	9.839	14
							2, Ctrl，Gluc vs. 6, n-BuOH, Gluc	116.7	80.9	35.77	10.04	3	3	3.562	14
							2, Ctrl，Gluc vs. 7, Water, Gluc	116.7	122.4	-5.768	10.04	3	3	0.5744	14
Supp. Fig. 1d
		luciferase enzymic activity	luciferase enzymic activity	luciferase enzymic activity			Table Analyzed	Figure 1S d
	Prop-0	0.986164	1.05676	0.997076
	Prop-0.01%	1.01129	1.00156	1.03399			Kruskal-Wallis test
	Prop-0.1%	0.977501	0.993774	0.953987			P value	<0.0001
	Prop-0.2%	1.03515	0.9088	1.09165			Exact or approximate P value?	Exact
	Prop-0.5%	1.08901	0.904692	0.926519			P value summary	****
							Do the medians vary signif. (P < 0.05)?	Yes
							Number of groups	5
							Kruskal-Wallis statistic	12.57
							Data summary
							Number of treatments (columns)	5
							Number of values (total)	15
							Number of families	1
							Number of comparisons per family	4
							Alpha	0.05
							Dunnett's multiple comparisons test	Mean Diff.	95.00% CI of diff.	Significant?	Summary	Adjusted P Value	A-?
							Prop-0 vs. Prop-0.01%	-0.002278	-0.1553 to 0.1508	No	ns	>0.9999	B	Prop-0.01%
							Prop-0 vs. Prop-0.1%	0.03825	-0.1148 to 0.1913	No	ns	0.878	C	Prop-0.1%
							Prop-0 vs. Prop-0.2%	0.001467	-0.1516 to 0.1545	No	ns	>0.9999	D	Prop-0.2%
							Prop-0 vs. Prop-0.5%	0.03993	-0.1131 to 0.1930	No	ns	0.8622	E	Prop-0.5%
							Test details	Mean 1	Mean 2	Mean Diff.	SE of diff.	n1	n2	q	DF
							Prop-0 vs. Prop-0.01%	1.013	1.016	-0.002278	0.05295	3	3	0.04303	10
							Prop-0 vs. Prop-0.1%	1.013	0.9751	0.03825	0.05295	3	3	0.7223	10
							Prop-0 vs. Prop-0.2%	1.013	1.012	0.001467	0.05295	3	3	0.0277	10
							Prop-0 vs. Prop-0.5%	1.013	0.9734	0.03993	0.05295	3	3	0.754	10

## Sheet: Supp.fig.2
Supp. Fig. 2d
		SPR sonogram traces of APC binding with HIS-CREB by Biocore	SPR sonogram traces of APC binding with HIS-CREB by Biocore	SPR sonogram traces of APC binding with HIS-CREB by Biocore	SPR sonogram traces of APC binding with HIS-CREB by Biocore
	second	APC，6.25uM	APC，25uM	APC，50uM	APC, 100uM
	-60.06	0.460483	-2.47461	0.36084	-0.624023
	-59.96	0.687956	-2.89258	0.554688	-0.786133
	-59.86	0.255337	-2.9873	-0.19873	-0.943848
	-59.76	0.0908725	-3.07566	0.108398	-0.920384
	-59.66	0.196462	-3.03165	0.0820313	-0.478918
	-59.56	0.492697	-2.66406	0.532715	-0.719727
	-59.46	0.434506	-2.57666	0.328125	-0.567383
	-59.36	0.317352	-2.89307	0.0405273	-0.712891
	-59.26	0.169846	-2.65043	-0.012207	-1.07426
	-59.16	-0.267493	-2.83248	0.264648	-0.873004
	-59.06	0.113958	-2.96631	0.339844	-0.429199
	-58.96	0.517507	-2.86768	0.187012	-0.356934
	-58.86	0.499944	-2.90674	-0.00879	-0.998535
	-58.76	-0.245205	-2.84086	0.142578	-1.44975
	-58.66	-0.187743	-2.97937	-0.37207	-0.890014
	-58.56	-0.180279	-2.80518	0.11084	-0.481445
	-58.46	0.0590451	-2.89258	-0.231934	-0.648438
	-58.36	0.448737	-3.12061	-0.339844	-0.818848
	-58.26	0.450726	-3.12644	-0.0219727	-1.05515
	-58.16	-0.161735	-2.87164	0.0375977	-1.10504
	-58.06	-0.449073	-2.99854	-0.365723	-1.20508
	-57.96	0.137722	-2.59668	-0.0839844	-0.756348
	-57.86	0.120146	-2.79004	-0.0942383	-0.855469
	-57.76	0.386184	-2.80764	0.308594	-0.806664
	-57.66	0.00243	-2.38819	0.132813	-0.860358
	-57.56	-0.049264	-2.39941	0.144531	-0.665039
	-57.46	0.213355	-2.48291	0.0927734	-0.483887
	-57.36	0.261698	-2.73047	0.134277	-0.896484
	-57.26	0.0934906	-2.61366	0.105469	-1.1493
	-57.16	0.546563	-2.25333	0.502441	-0.308506
	-57.06	0.0567519	-2.55078	0.287598	-0.891602
	-56.96	-0.453604	-3.20215	-0.666992	-1.26465
	-56.86	-0.298373	-3.0874	0.335938	-0.821289
	-56.76	-0.00041	-2.686	-0.618652	-0.927695
	-56.66	0.294867	-2.78079	-0.0498047	-1.12747
	-56.56	-0.749049	-3.02246	-0.00732	-1.79492
	-56.46	-0.474041	-3.25293	-0.580566	-1.4458
	-56.36	0.175754	-3.34131	-0.261719	-0.891602
	-56.26	-0.174464	-3.42244	-0.111328	-0.850172
	-56.16	-0.119686	-3.25491	0.00977	-1.05325
	-56.06	-0.632128	-3.06738	-0.0664063	-1.24072
	-55.96	-0.0224834	-2.98193	-0.404785	-1.05469
	-55.86	-0.171892	-3.18066	-0.399414	-0.95166
	-55.76	-0.561628	-3.29595	0.0131836	-0.828177
	-55.66	-0.268302	-3.26843	-0.658203	-1.30407
	-55.56	-0.178107	-2.62012	0.0234375	-1.0083
	-55.46	0.329625	-2.79199	0.0375977	-0.92627
	-55.36	0.456962	-2.70557	0.394531	-0.812012
	-55.26	0.432746	-3.23358	0.229004	-0.92059
	-55.16	-0.34683	-3.31917	-0.660156	-1.30989
	-55.06	0.177761	-3.13672	0.154785	-0.784668
	-54.96	-0.246176	-2.71387	0.0834961	-0.544922
	-54.86	-0.327205	-3.08789	-0.412598	-1.10059
	-54.76	-0.0841572	-3.17929	-0.399902	-1.13925
	-54.66	-0.238269	-3.08349	0.636719	-1.32617
	-54.56	-0.182241	-2.9082	-0.257813	-1.02051
	-54.46	-0.399957	-2.45947	-0.0268555	-1.0708
	-54.36	-0.457909	-3.00537	-1.20215	-1.30615
	-54.26	-0.115921	-2.57798	-1.17578	-1.46812
	-54.16	0.124294	-2.5172	-1.00732	-1.1129
	-54.06	-0.326221	-3.04395	-1.43164	-1.69189
	-53.96	-0.327443	-3.32764	-1.7583	-1.5249
	-53.86	0.139992	-2.68115	-0.932617	-0.700195
	-53.76	-0.0955286	-3.1984	-1.12256	-1.08609
	-53.66	-0.696708	-3.50875	-0.921387	-1.56051
	-53.56	-0.146907	-2.92871	-0.206055	-1.27344
	-53.46	-0.609769	-3.65283	-0.695801	-1.78516
	-53.36	-0.0726105	-3.01465	-0.335449	-1.16846
	-53.26	0.46682	-2.33495	0.366211	-0.801746
	-53.16	0.0059	-2.68504	-0.0810547	-1.29148
	-53.06	0.115003	-2.71631	-0.375	-1.03271
	-52.96	-0.0995935	-2.98193	-0.562988	-0.924316
	-52.86	0.183228	-2.80615	-0.0126953	-0.773438
	-52.76	0.40467	-2.39068	0.663086	-0.328183
	-52.66	0.134806	-2.54197	0.0546875	-0.846171
	-52.56	0.353426	-2.68799	0.413086	-0.677734
	-52.46	-0.109517	-2.94922	0.106934	-1.17139
	-52.36	-0.40475	-3.3335	-0.101563	-1.64551
	-52.26	-0.184619	-2.46047	-0.790527	-1.23049
	-52.16	-0.104824	-2.59123	-0.0922852	-0.97209
	-52.06	-0.281573	-3.09082	0.436523	-1.17139
	-51.96	0.241221	-2.81689	0.0620117	-1.12012
	-51.86	0.275784	-2.33105	-0.15918	-1.14063
	-51.76	-0.403879	-2.79837	-0.390625	-0.567418
	-51.66	-0.220507	-3.37563	-0.29834	-0.908349
	-51.56	-0.437812	-3.12354	-0.404785	-1.61279
	-51.46	-0.410574	-2.68506	-0.417969	-1.59082
	-51.36	-0.448777	-2.77539	-0.281738	-1.3584
	-51.26	-0.259074	-2.91836	-0.233887	-1.26113
	-51.16	-0.0422238	-2.39221	0.539063	-0.891229
	-51.06	-0.481051	-3.08936	-0.492676	-1.64209
	-50.96	-0.400843	-3.11426	-0.494141	-1.99365
	-50.86	-0.557086	-2.80566	-0.412598	-1.43848
	-50.76	-0.230453	-3.38036	0.0234375	-1.16601
	-50.66	0.202699	-2.93112	-0.37207	-1.1069
	-50.56	-0.45282	-2.95898	-0.262207	-1.23828
	-50.46	-0.957422	-2.6377	-0.554688	-1.96484
	-50.36	-0.153793	-2.56396	-0.397949	-1.05957
	-50.26	-0.242348	-2.76571	-0.107422	-0.999592
	-50.16	-0.213946	-3.17533	-0.334961	-0.992227
	-50.06	-0.202608	-3.07568	0.0244141	-1.11816
	-49.96	-0.516097	-2.84521	-0.146484	-1.14404
	-49.86	-0.455015	-2.93018	0.0351563	-1.25146
	-49.76	-0.214946	-2.73833	-0.00244	-0.817434
	-49.66	-0.402709	-2.57513	-0.623047	-1.74799
	-49.56	-0.493541	-2.57568	-0.377441	-0.75
	-49.46	-0.278904	-2.27539	-0.325684	-0.571777
	-49.36	-0.133279	-2.87646	0.0102539	-0.98584
	-49.26	-0.0448724	-2.60105	0.244629	-0.842749
	-49.16	-0.160804	-2.15877	-0.256348	-0.907306
	-49.06	-0.601488	-2.72949	-0.275879	-1.17383
	-48.96	-0.390046	-2.81396	-0.515625	-1.25537
	-48.86	-0.199289	-2.18115	-0.13623	-1.17139
	-48.76	-0.298559	-2.14342	-0.229492	-1.71862
	-48.66	-0.370205	-2.21635	-0.0751953	-0.306196
	-48.56	0.0524426	-2.75781	-0.300781	-0.707031
	-48.46	-0.116669	-3.18115	0.0126953	-1.33203
	-48.36	-0.633323	-2.23242	-0.59375	-1.07324
	-48.26	-0.888663	-2.70361	-0.947754	-1.68652
	-48.16	-0.429681	-2.80859	-0.48291	-1.40039
	-48.06	-0.33386	-2.83594	-0.567383	-1.27197
	-47.96	-0.670763	-2.38818	-0.667969	-0.846191
	-47.86	0.106783	-2.51758	0.334473	-0.304688
	-47.76	-0.324771	-2.62113	0.0297852	-1.12454
	-47.66	-0.257463	-2.46687	0.106445	-0.997628
	-47.56	-0.488528	-2.32275	-0.173828	-1.31738
	-47.46	-0.069671	-2.16455	0.354004	-1.49609
	-47.36	0.0130325	-1.93506	0.487305	-0.555664
	-47.26	-0.348253	-2.44976	-0.450195	-0.93316
	-47.16	-0.250441	-2.83103	-0.200684	-1.61277
	-47.06	-0.168319	-2.29443	0.208496	-1.125
	-46.96	-0.272545	-2.30322	0.278809	-0.500977
	-46.86	-0.5121	-2.72656	0.0874023	-1.27051
	-46.76	-0.0929388	-2.34383	0.148438	-0.805747
	-46.66	-0.169553	-2.80865	0.373535	-1.11676
	-46.56	-0.104526	-2.44971	-0.0170898	-1.7749
	-46.46	-0.0802612	-1.71289	0.832031	-0.219727
	-46.36	-0.530353	-2.94385	-0.385254	-0.847656
	-46.26	-0.488056	-3.15907	-0.450684	-1.84168
	-46.16	-0.244864	-2.13073	0.0390625	-1.10681
	-46.06	0.362704	-1.78809	0.342285	-0.961426
	-45.96	-0.227185	-2.43896	-0.0771484	-0.664063
	-45.86	-0.389582	-2.4165	-0.425781	-0.805176
	-45.76	0.0937276	-2.15919	0.150879	-0.74171
	-45.66	0.0900325	-2.50992	-0.0952148	-0.862943
	-45.56	-0.53095	-2.79834	-0.242188	-1.69727
	-45.46	-0.201632	-2.18945	-0.0380859	-1.27734
	-45.36	-0.588085	-2.10693	-0.224121	-0.469727
	-45.26	-0.669633	-3.1981	-1.28271	-1.28452
	-45.16	0.0855827	-2.50775	0.0556641	-1.0595
	-45.06	-0.385852	-1.85156	0.65625	-0.801758
	-44.96	-0.429595	-2.24902	0.240234	-1.0083
	-44.86	0.252918	-1.89014	0.742188	-0.566895
	-44.76	-0.19973	-1.60499	0.154785	-0.462414
	-44.66	-0.0668936	-2.36328	0.12207	-0.873535
	-44.56	-0.321711	-2.13965	-0.0698242	-0.72998
	-44.46	-0.177426	-1.97314	0.0170898	-0.351563
	-44.36	-0.31201	-2.80908	-0.578613	-0.915039
	-44.26	-0.359141	-2.44617	-0.143066	-1.44471
	-44.16	-0.275825	-2.11081	-0.150391	-1.25339
	-44.06	-0.256148	-2.13574	-0.505371	-0.67041
	-43.96	-0.552705	-2.58301	-0.90625	-1.14893
	-43.86	-0.161506	-2.56348	-0.457031	-1.10596
	-43.76	0.0842038	-2.12953	0.302246	-0.675916
	-43.66	-0.599515	-2.20991	0.0649414	-1.12593
	-43.56	-0.458229	-2.62256	0.0654297	-1.33691
	-43.46	-0.26082	-1.85059	0.353027	-0.772949
	-43.36	-0.410311	-2.2749	-0.255859	-0.876953
	-43.26	-0.551191	-2.46236	-0.352539	-1.20504
	-43.16	-0.310929	-2.22846	-0.126953	-1.11713
	-43.06	-0.177272	-2.68262	0.0537109	-0.909668
	-42.96	-0.396466	-2.60596	0.115723	-0.666504
	-42.86	-0.315427	-1.82568	0.167969	-1.12646
	-42.76	-0.402566	-1.91748	0.113281	-0.746582
	-42.66	-0.0396616	-1.79259	0.248535	-0.821888
	-42.56	-0.68707	-2.37402	0.034668	-0.721191
	-42.46	-0.513619	-2.64008	-0.00928	-0.645944
	-42.36	-0.232962	-2.05518	-0.177246	-0.884277
	-42.2599	0.143165	-1.97168	-0.23291	-1.34082
	-42.16	-0.213867	-1.82324	0.0117188	-1.11426
	-42.06	-0.140175	-1.44189	0.194824	-0.650879
	-41.96	-0.0605311	-1.81395	-0.0322266	-0.519027
	-41.86	0.516543	-1.75391	0.186523	-0.730469
	-41.7599	-0.0738735	-1.82568	-0.0561523	-0.794434
	-41.66	-0.254395	-2.0542	-0.00146	-1.18994
	-41.56	-0.42259	-2.21191	-0.0644531	-1.32568
	-41.46	0.224811	-2.25956	0.00684	-0.596966
	-41.36	0.268693	-1.56641	0.208984	-0.508301
	-41.2599	-0.484929	-1.91162	-0.158691	-1.27734
	-41.16	-0.348145	-2.12842	-0.398438	-1.36084
	-41.06	0.521333	-1.78857	0.319824	-0.613281
	-40.96	-0.206038	-2.08983	-0.125977	-0.945784
	-40.86	-0.522318	-2.28223	0.0146484	-0.822754
	-40.7599	-0.0581833	-1.76709	-0.154785	-0.550781
	-40.66	-0.310059	-1.96533	-0.29541	-0.871094
	-40.56	-0.116293	-2.00439	0.0195313	-0.873535
	-40.46	-0.127808	-2.37781	-0.00928	-0.986694
	-40.36	-0.185537	-1.88818	-0.182129	-0.519531
	-40.2599	-0.14477	-1.85938	-0.155762	-0.743164
	-40.16	-0.538086	-2.20703	-0.49707	-1.17285
	-40.06	-0.293333	-2.54443	0.0405273	-1.11719
	-39.96	-0.356934	-1.83252	0.0429688	-1.04053
	-39.86	-0.103948	-1.7124	-0.365723	-0.424316
	-39.7599	0.0434698	-2.02002	0.108887	-0.427246
	-39.66	0.187012	-1.70361	0.0424805	-0.8125
	-39.56	-0.206651	-2.02539	0.174316	-0.700684
	-39.46	-0.373148	-1.95225	0.0258789	-1.05967
	-39.36	-0.0605963	-2.00781	-0.385742	-1.14551
	-39.2599	-0.368085	-2.15967	-0.332031	-1.21875
	-39.16	-0.442383	-2.0918	-0.341309	-1.12207
	-39.06	-0.227632	-1.91602	-0.23877	-0.588867
	-38.96	-0.549603	-1.99687	-0.208008	-0.947064
	-38.86	-0.112901	-1.75195	0.302734	-0.450684
	-38.7599	-0.0538533	-1.97803	0.131348	-0.940918
	-38.66	-0.537598	-2.03223	-0.368652	-1.09375
	-38.56	-0.245145	-1.57666	-0.0698242	-0.913574
	-38.46	-0.27832	-1.87402	0.0688477	-0.979492
	-38.36	-0.101423	-2.05908	-0.336914	-1.05029
	-38.2599	-0.13444	-1.70605	-0.0664063	-0.79541
	-38.16	-0.449707	-2.42725	-0.351563	-1.01563
	-38.06	-0.153376	-1.96289	0.192871	-0.427246
	-37.96	-0.495185	-2.21247	-0.179688	-0.793036
	-37.86	-0.551162	-2.23584	-0.078125	-1.29004
	-37.7599	-0.155333	-1.73438	-0.165039	-0.70166
	-37.66	-0.226074	-1.89746	-0.0766602	-0.686035
	-37.56	-0.310071	-1.72754	-0.0424805	-0.76416
	-37.46	-0.166482	-1.9365	0.0600586	-0.800272
	-37.36	-0.218695	-1.86182	-0.0332031	-1.10791
	-37.2599	-0.206528	-1.76758	0.219727	-0.476074
	-37.16	0.187012	-1.47266	0.178223	-0.452637
	-37.06	-0.0928119	-1.99219	-0.354004	-0.525391
	-36.96	-0.436037	-1.95996	-0.512207	-1.03809
	-36.86	-0.806712	-1.44971	-0.149902	-0.721191
	-36.7599	-0.209849	-1.90381	-0.10498	-0.733887
	-36.66	-0.147949	-1.80518	0.145508	-0.674316
	-36.56	-0.705952	-1.88574	-0.127441	-1.05322
	-36.46	-0.0190722	-1.77395	0.0375977	-0.804228
	-36.36	-0.0982116	-1.375	-0.279297	-0.685547
	-36.2599	0.0673989	-1.39795	-0.465332	-1.24072
	-36.16	-0.389648	-1.59375	-0.158691	-0.945313
	-36.06	-0.117223	-1.63281	-0.147949	-0.586914
	-35.96	-0.10004	-2.12641	-0.0742188	-0.551701
	-35.86	0.0325562	-1.80566	-0.0625	-0.742676
	-35.7599	-0.600191	-2.07861	-0.443359	-0.996582
	-35.66	-0.774902	-2.00928	-0.285156	-1.11719
	-35.56	0.039157	-1.63184	0.0107422	-0.494141
	-35.46	0.023285	-1.5563	0.178223	-0.226715
	-35.36	-0.43168	-1.72266	-0.345215	-0.680664
	-35.2599	-0.449374	-1.55371	-0.233887	-0.618164
	-35.16	-0.511719	-1.90771	-0.521484	-1.32227
	-35.06	0.162057	-1.61621	-0.307129	-0.260254
	-34.96	0.0526105	-1.55139	-0.182129	-0.459597
	-34.86	0.00355	-2.00684	-0.0327148	-0.755371
	-34.7599	0.0280063	-1.70752	-0.0732422	-0.63916
	-34.66	0.0410156	-1.24365	0.339844	-0.513672
	-34.56	-0.504225	-2.02393	-0.26416	-0.730469
	-34.46	-0.0217549	-1.27713	0.046875	-0.432888
	-34.36	-0.253909	-2.15479	-0.650879	-0.913574
	-34.2599	-0.233326	-1.98877	-0.672363	-0.819336
	-34.16	-0.0551758	-1.8335	-0.48291	-0.750977
	-34.06	-0.240223	-1.86133	-0.237305	-1.31787
	-33.96	-0.182756	-1.53969	-0.139648	-1.04018
	-33.86	-0.239932	-1.65674	-0.543457	-0.728027
	-33.7599	0.168333	-1.19336	0.285156	-0.20752
	-33.66	-0.290527	-1.87939	-0.338379	-0.431152
	-33.56	-0.718582	-2.09375	-0.871094	-1.16016
	-33.46	-0.185351	-1.87285	-0.299805	-0.184375
	-33.36	0.0394116	-1.40137	0.104492	-0.269531
	-33.2599	-0.500907	-1.83789	-0.229004	-0.668945
	-33.16	0.0410156	-1.42773	-0.00928	-0.513184
	-33.06	-0.0122732	-1.58008	-0.644531	-0.729004
	-32.96	-0.272905	-1.998	-0.311523	-0.920854
	-32.86	-0.0111789	-2.20068	-0.274902	-0.858887
	-32.7599	-0.144757	-1.6748	-0.297363	-0.811523
	-32.66	0.0253906	-1.42529	0.186035	-0.20459
	-32.56	-0.0337788	-1.56934	-0.308594	-0.511719
	-32.46	-0.409673	-1.042	-0.0849609	-0.715825
	-32.36	-0.343225	-1.62939	-0.0820313	-0.44043
	-32.2599	0.00484	-1.60059	-0.59668	-0.269043
	-32.16	0.0390625	-1.72559	-0.427734	-0.478516
	-32.06	-0.405675	-1.8252	-0.478027	-0.875488
	-31.96	-0.407689	-1.69431	-0.133789	-0.833958
	-31.86	-0.279286	-1.44971	-0.406738	-0.927246
	-31.7599	-0.163474	-1.84814	-0.330078	-0.663086
	-31.66	-0.17627	-1.56348	0.00977	-0.377441
	-31.56	0.1344	-1.48828	-0.0541992	-0.611816
	-31.46	0.0413162	-1.41181	-0.337402	-0.654973
	-31.36	-0.612355	-1.72168	-0.370117	-1.04199
	-31.2599	-0.60427	-1.71484	-0.296387	-0.832031
	-31.16	-0.0942383	-1.50293	-0.135742	-0.376465
	-31.06	-0.608218	-1.7998	-0.384277	-0.565918
	-30.96	-0.287344	-1.32592	-0.339844	-0.212148
	-30.86	-0.607856	-1.479	-0.636719	-1.22852
	-30.7599	-0.61511	-1.69189	-0.366211	-0.806152
	-30.66	-0.229004	-1.5835	-0.161133	-0.41748
	-30.56	0.0235073	-1.33887	-0.243164	-0.688477
	-30.46	0.162535	-1.28034	0.374023	-0.481996
	-30.36	-0.160377	-1.38184	-0.0800781	-0.218262
	-30.2599	-0.59858	-1.44727	-0.667969	-1.19922
	-30.16	0.0273438	-1.89697	-0.224121	-1.08057
	-30.06	-0.212664	-1.68115	-0.0429688	-0.761719
	-29.96	0.0370441	-1.49811	0.206055	0.107845
	-29.86	0.00476	-1.15381	-0.219238	-0.256348
	-29.7599	-0.571695	-1.14697	-0.327637	-0.688477
	-29.66	-0.449707	-1.21387	-0.0893555	-0.583984
	-29.56	-0.322659	-1.42871	-0.185547	-0.338379
	-29.46	0.0267786	-1.35213	-0.477051	-0.0952917
	-29.36	-0.144185	-1.17334	-0.626465	-0.421387
	-29.2599	-0.576671	-1.26074	-0.435059	-0.810059
	-29.16	-0.539551	-1.47021	-0.081543	-0.812012
	-29.06	0.0859762	-1.38672	-0.322266	-0.599609
	-28.96	-0.512309	-1.16075	-0.213379	-0.682231
	-28.86	-0.59173	-1.7832	0.115234	-0.729004
	-28.7599	-0.527901	-1.50635	-0.137695	-0.59375
	-28.66	-0.605469	-1.38965	-0.4375	-0.982422
	-28.56	-0.252376	-1.4502	-0.182129	-0.954102
	-28.46	-0.500495	-1.25391	-0.166504	-0.662116
	-28.36	-0.331006	-0.988281	-0.161133	-0.662598
	-28.2599	0.100961	-1.51563	-0.00146	-0.208496
	-28.16	-0.466797	-1.47803	-0.186035	-0.641602
	-28.06	-0.387325	-1.17383	-0.213379	-0.628906
	-27.96	-0.270228	-1.52316	-0.709473	-0.737514
	-27.86	-0.524533	-1.81152	-1.01416	-1.17285
	-27.7599	-0.203759	-1.83984	-0.119141	-0.266602
	-27.66	-0.535156	-1.53369	-0.513672	-0.742676
	-27.56	-0.190008	-0.770508	0.0131836	-0.186035
	-27.46	-0.14407	-1.00784	-0.165527	-0.616726
	-27.36	-0.195918	-1.14404	-0.445313	-0.737305
	-27.2599	-0.484499	-1.50049	-0.446289	-0.736816
	-27.16	0.081543	-1.10205	-0.0898438	-0.0419922
	-27.06	0.0798697	-1.06445	0.0673828	-0.589844
	-26.96	-0.339204	-1.19077	-0.0200195	-0.709809
	-26.86	0.119468	-0.965332	-0.0273438	-0.291504
	-26.7599	-0.24274	-1.51074	-0.416016	-0.930664
	-26.66	-0.45752	-1.09033	-0.710938	-0.916992
	-26.56	-0.0328541	-1.13037	-0.259277	-0.518066
	-26.46	-0.63819	-1.24659	-0.417969	-1.20948
	-26.36	-0.27533	-1.06934	-0.586914	-0.945313
	-26.2599	-0.21538	-1.23486	-0.467773	-0.560059
	-26.16	-0.370117	-1.08643	-0.511719	-0.396973
	-26.06	-0.396384	-0.957031	-0.211914	-0.412598
	-25.96	-0.371704	-0.885864	-0.521973	-0.405883
	-25.86	-0.42854	-1.08984	-0.371094	-0.773438
	-25.7599	-0.125691	-0.716309	-0.219727	-0.506348
	-25.66	-0.624023	-1.03027	-0.432129	-0.245605
	-25.56	-0.0618057	-0.628906	0.100098	-0.373535
	-25.46	-0.0943223	-1.33797	-0.761719	-0.83065
	-25.36	-0.437301	-1.02344	-0.375977	-1.26904
	-25.2599	-0.303577	-1.08496	0.0976563	-0.355469
	-25.16	-0.216309	-0.812988	-0.0791016	-0.0839844
	-25.06	-0.324624	-1.42334	-0.395508	-0.365234
	-24.96	-0.182747	-1.00452	-0.252441	-0.654915
	-24.86	-0.19966	-1.16016	-0.237305	-0.820313
	-24.7599	-0.34263	-1.00977	-0.359375	-0.726563
	-24.66	-0.489746	-0.620117	-0.186035	-0.304199
	-24.56	-0.320711	-1.22266	-0.508789	-0.299316
	-24.46	-0.209962	-1.14014	-0.0771484	-0.613282
	-24.36	-0.316339	-1.01807	-0.333496	-0.736328
	-24.2599	0.016654	-0.789063	-0.338379	-0.960449
	-24.16	0.0703125	-0.825195	-0.176758	-0.447754
	-24.06	-0.310465	-0.841309	-0.534668	-0.444824
	-23.96	-0.498914	-0.984754	-0.078125	-0.598523
	-23.86	0.0557502	-0.418457	-0.0180664	-0.238281
	-23.7599	-0.255537	-0.496094	0.355957	-0.183105
	-23.66	-0.178711	-0.722656	-0.0375977	-0.560059
	-23.56	0.152699	-0.724121	-0.105469	-0.59375
	-23.46	-0.499972	-1.02585	-0.225098	-0.788546
	-23.36	0.0751786	-0.795898	-0.256836	-0.415039
	-23.2599	-0.561945	-0.830078	-0.179688	-0.665039
	-23.16	-0.27002	-1.07568	-0.268066	-0.688965
	-23.06	-0.38193	-1.14893	-0.76709	-0.525391
	-22.96	-0.630573	-0.96651	-0.737305	-0.667682
	-22.86	0.286649	-0.630859	0.257324	-0.0805664
	-22.7599	0.171834	-0.621094	-0.282227	-0.257324
	-22.66	-0.163574	-1.14746	-0.0234375	-0.144531
	-22.56	-0.598701	-1.53857	-1.17871	-1.11963
	-22.46	-0.488433	-1.70279	-0.635254	-0.825347
	-22.36	-0.132798	-1.25	-0.0947266	-0.21875
	-22.2599	-0.162107	-1.22119	-0.231934	-0.672852
	-22.16	-0.376953	-1.24268	-0.283203	-0.681152
	-22.06	-0.717497	-1.26709	-0.71582	-1.04492
	-21.96	-0.168279	-0.572575	-0.57959	-0.73615
	-21.86	-0.158347	-0.942383	0.204102	-0.419434
	-21.7599	-0.34192	-1.53955	-0.462402	-0.286133
	-21.66	-0.435547	-1.17627	-0.67334	-0.645508
	-21.56	-0.230419	-0.600098	0.207031	-0.369141
	-21.46	0.28747	-0.529912	0.126465	-0.481084
	-21.36	-0.228541	-0.746582	-0.112793	-0.722656
	-21.2599	-0.619856	-0.795898	-0.102051	-0.700195
	-21.16	0.112793	-0.275879	0.230957	-0.0791016
	-21.06	0.036188	-0.66748	-0.0532227	-0.736816
	-20.96	-0.510658	-0.803626	-0.0830078	-0.363685
	-20.86	-0.15322	-1.1416	0.181641	-0.155273
	-20.7599	-0.14825	-1.31104	0.108398	-0.22998
	-20.66	0.312012	-0.716309	1.15137	-0.696289
	-20.56	0.160265	-0.119141	0.626953	-0.0356445
	-20.46	-1.00074	-1.28003	-0.171875	-0.837164
	-20.36	-0.281066	-0.764648	0.441895	-0.339355
	-20.2599	0.627185	-0.720215	0.76416	0.34668
	-20.16	0.0424805	-1.08105	-0.162109	-0.298828
	-20.06	0.446654	-0.169922	0.552734	0.271973
	-19.96	-0.312768	-0.85476	-0.0415039	-0.0598384
	-19.86	-0.229799	-0.436523	0.276367	-0.0649414
	-19.7599	0.388395	-0.170898	0.862305	0.163086
	-19.66	0.131836	-0.784668	0.322754	-0.231934
	-19.56	-0.00341	-0.615234	0.174805	-0.182129
	-19.46	0.0972273	-0.530214	0.526367	0.337462
	-19.36	0.169898	-0.383301	0.765137	0.0273438
	-19.2599	0.291441	-0.50293	0.57959	-0.0385742
	-19.16	0.339355	-0.269531	0.316895	-0.603516
	-19.06	0.347684	-0.636719	0.324707	-0.168457
	-18.96	0.340878	-0.525821	0.332031	0.019589
	-18.86	0.0878724	-0.216797	0.314941	-0.321777
	-18.7599	-0.0524808	-0.566895	-0.046875	-0.338379
	-18.66	0.46582	-0.385254	0.733398	0.238281
	-18.56	0.00654	-1.45605	-0.822754	-0.878418
	-18.46	-0.405119	-0.851897	-0.00146	-0.371916
	-18.36	-0.141139	-0.32373	0.509766	0.117188
	-18.2599	0.434692	-0.855957	0.0297852	-0.225098
	-18.16	0.223633	-0.191895	0.123535	0.0244141
	-18.06	0.0916914	-0.553711	0.615723	0.0600586
	-17.96	-0.0809608	-0.738187	-0.170898	-0.46475
	-17.86	0.115883	-0.293457	0.21875	-0.343262
	-17.7599	0.312689	-0.187988	0.221191	0.51709
	-17.66	-0.204102	-0.789551	-0.210938	-0.229004
	-17.56	-0.193175	-0.82373	-0.378906	-0.560059
	-17.46	0.257874	-0.836853	-0.119141	-0.336853
	-17.36	0.136828	-0.219238	0.137207	0.0263672
	-17.2599	0.17265	-0.14502	0.0351563	0.228516
	-17.16	0.0981445	-0.57959	-0.0908203	-0.696777
	-17.06	0.780652	0.152344	0.280273	0.0913086
	-16.96	0.0931303	-0.474252	0.126465	0.250357
	-16.86	0.13874	-0.456543	0.189453	-0.100586
	-16.7599	0.388978	-0.205566	0.294434	0.112305
	-16.66	-0.519531	-0.553223	-0.220215	-0.286133
	-16.56	0.369466	-0.208008	-0.00977	0.124512
	-16.46	0.238719	-0.425343	0.11084	-0.0713391
	-16.36	-0.362699	-0.526855	-0.377441	-0.12793
	-16.2599	-0.0177402	-0.422363	-0.0224609	-0.276855
	-16.16	-0.350586	-0.518555	-0.48291	-0.728027
	-16.06	-0.224572	-0.434082	-0.12793	-0.333008
	-15.96	0.215851	-0.0126646	-0.30957	-0.0766295
	-15.86	-0.00107	-0.61084	0.243652	0.137695
	-15.7599	-0.46667	-0.556152	-0.105469	0.0625
	-15.66	0.294434	-0.364258	0.146484	0.0620117
	-15.56	0.201594	-0.170898	0.191406	-0.00635
	-15.46	0.209106	-0.500855	0.138672	-0.155152
	-15.36	0.542457	-0.217285	0.118652	0.0429688
	-15.2599	0.0228539	-0.251465	0.199219	-0.239258
	-15.16	0.0996094	-0.416504	0.319336	-0.45166
	-15.06	0.0789012	-0.706055	-0.200684	-0.345215
	-14.96	-0.163564	-0.666982	-0.345215	-0.455556
	-14.86	-0.208788	-0.355957	-0.399414	-0.00635
	-14.7599	0.155887	-0.32373	-0.153809	0.171875
	-14.66	0.126953	-0.373535	0.074707	0.015625
	-14.56	-0.248026	-0.241211	-0.0756836	-0.401855
	-14.46	-0.142567	-0.562977	0.0585938	0.0234488
	-14.36	-0.225517	-0.294434	0.297852	0.188965
	-14.2599	0.16348	-0.0874023	0.0551758	0.373047
	-14.16	-0.206543	-0.591797	-0.404297	-0.333496
	-14.06	0.205962	-0.203613	-0.147461	-0.312988
	-13.96	-0.128241	-0.325995	-0.183594	-0.286444
	-13.86	0.42886	-0.0483398	0.308105	0.0751953
	-13.7599	0.294372	0.180176	0.360352	0.511719
	-13.66	-0.594727	-0.966797	-0.463379	-0.478027
	-13.56	-0.234229	-0.56543	-0.145996	-0.197266
	-13.46	0.164465	-0.241785	-0.0546875	0.0677856
	-13.36	-0.00678	-0.433594	-0.104004	-0.240234
	-13.2599	0.176229	-0.403809	-0.179688	-0.113281
	-13.16	-0.307129	0.113281	-0.232422	0.0776367
	-13.06	0.346286	-0.15918	-0.31543	0.0688477
	-12.96	0.309359	0.216098	0.121094	0.341098
	-12.86	-0.369201	-0.30127	0.0644531	-0.0708008
	-12.7599	-0.196699	-0.418457	-0.0507813	-0.227539
	-12.66	-0.0996094	-0.0327148	-0.0537109	-0.0717773
	-12.56	0.165392	-0.0253906	-0.355957	-0.0732422
	-12.46	-0.115007	-0.1028	-0.396973	-0.00563
	-12.36	0.105211	0.231934	0.289063	0.362793
	-12.2599	-0.329999	-0.161621	-0.191406	-0.366211
	-12.16	-0.223145	-0.0849609	-0.112793	-0.130859
	-12.06	-0.0538779	0.158691	0.350098	-0.0507813
	-11.96	-0.24101	-0.599408	-0.194336	-0.549604
	-11.86	0.298621	0.0336914	0.260742	0.443848
	-11.7599	-0.203914	-0.444336	-0.322266	-0.40918
	-11.66	-0.197754	0.0986328	0.105957	0.181641
	-11.56	0.211833	-0.105469	-0.0268555	0.0957031
	-11.46	0.182205	-0.190354	-0.275879	-0.240158
	-11.36	-0.169103	-0.193359	-0.0532227	0.0625
	-11.2599	-0.31636	-0.416504	-0.604004	-0.258789
	-11.16	0.034668	-0.296387	-0.174316	-0.337402
	-11.06	0.260449	-0.09375	-0.288086	-0.247559
	-10.96	0.410495	0.400241	0.0478516	0.251316
	-10.86	-0.111284	-0.23584	-0.282715	-0.128418
	-10.7599	-0.424675	-0.198242	0.0288086	-0.429199
	-10.66	0.132324	0.20166	0.130371	-0.20752
	-10.56	0.116049	0.0766602	0.15625	0.15918
	-10.46	-0.0342205	-0.0947674	-0.0839844	0.0111897
	-10.36	-0.118157	-0.256836	-0.21875	-0.133789
	-10.2599	-0.284223	-0.444336	-0.178711	-0.213379
	-10.16	-0.214844	-0.0615234	-0.16748	-0.034668
	-10.06	-0.330371	-0.320801	-0.282715	-0.00244
	-9.95996	-0.1528	0.0312816	-0.0610352	0.208528
	-9.85999	0.23785	0.0512695	0.631348	0.0703125
	-9.75995	0.216775	0.304199	0.234863	0.0356445
	-9.65997	0.382324	0.42041	0.366211	0.169434
	-9.56	-0.256817	0.151367	0.151367	-0.133301
	-9.45996	0.0395594	-0.0346593	0.317383	0.150888
	-9.35999	0.0732019	0.169922	0.401855	0.122559
	-9.25995	0.20303	-0.164063	0.191895	-0.0507813
	-9.15997	0.0126953	-0.299805	-0.0375977	0.112305
	-9.06	0.0540889	0.129883	0.209473	0.29834
	-8.95996	-0.151341	0.0727801	-0.166992	-0.322728
	-8.85999	0.0254962	0.0610352	-0.0507813	0.141113
	-8.75995	0.209114	0.531738	0.13623	0.117188
	-8.65997	0.337402	0.313477	0.182617	0.26709
	-8.56	0.540351	0.197754	-0.09375	0.158203
	-8.45996	-0.230929	-0.0444059	0.0117188	-0.157199
	-8.35999	-0.371684	-0.0458984	-0.139648	0.29834
	-8.25995	0.136683	-0.15918	-0.145508	0.0522461
	-8.15997	-0.59082	0.107422	-0.44043	0.00732
	-8.06	0.0943289	0.566895	0.0869141	-0.116211
	-7.95996	0.61989	0.626726	0.123047	0.403093
	-7.85999	0.174382	-0.103027	-0.257813	0.0498047
	-7.75995	-0.147033	0.0732422	-0.371094	0.279785
	-7.65997	-0.121582	-0.169434	0.630371	0.0566406
	-7.56	-0.233612	-0.177246	-0.319336	-0.5625
	-7.45996	0.463873	0.412604	0.139648	0.245123
	-7.35999	-0.623675	-0.354492	-0.388184	-0.554688
	-7.25995	-0.0107669	0.450195	0.0810547	0.220215
	-7.15997	0.162109	0.757813	0.102539	0.219238
	-7.06	0.00181	-0.0361328	-0.121582	-0.0742188
	-6.95996	0.367823	0.6271	0.727051	0.630518
	-6.85999	-0.0882573	0.47998	0.378906	-0.192871
	-6.75995	0.378129	0.616699	0.476074	0.13916
	-6.65997	0.700195	0.59082	0.53418	0.803711
	-6.56	-0.0581529	0.331543	-0.207031	0.140625
	-6.45996	0.220991	0.329877	-0.150879	-0.307818
	-6.35999	0.528963	0.734375	0.551758	0.674805
	-6.25995	0.0516258	0.140625	0.0751953	-0.194824
	-6.15997	-0.34668	-0.200684	-0.0302734	-0.450684
	-6.06	-0.0337621	0.374023	0.326172	0.274902
	-5.95996	-0.237924	0.23522	0.230469	0.332877
	-5.85999	-0.0996299	-0.0566406	0.134277	0.0795898
	-5.75995	-0.417436	-0.00684	-0.202148	-0.587402
	-5.65997	-0.416992	0.0864258	0.227539	-0.360352
	-5.56	0.0569748	0.258789	0.203125	0.378906
	-5.45996	-0.0862899	0.0831437	-0.258789	0.0201554
	-5.35999	0.201198	0.321777	0.09375	0.12793
	-5.25995	0.356285	0.549316	0.266113	0.316895
	-5.15997	-0.00732	0.0595703	-0.278809	-0.285156
	-5.06	0.111692	0.415039	0.121094	0.269531
	-4.95996	-0.0962814	0.386629	0.193359	0.018953
	-4.85999	-0.584027	0.213379	-0.195313	-0.0249023
	-4.75995	-0.408666	0.195801	-0.00146	-0.182617
	-4.65997	-0.224609	0.00488	-0.0688477	0.14209
	-4.56	-0.0751443	0.151855	0.132324	0.225098
	-4.45996	0.0426092	0.273078	0.226563	0.0767889
	-4.35999	-0.0737868	0.655762	0.168945	0.300781
	-4.25995	-0.0912982	0.317871	0.299805	0.463867
	-4.15997	0.395508	0.686035	0.504395	0.316895
	-4.06	0.0909801	0.676758	-0.0273438	0.14502
	-3.95996	-0.491556	-0.187357	-0.402344	-0.288431
	-3.85999	-0.130759	0.199219	-0.0146484	0.167969
	-3.75995	0.181756	0.220703	0.0439453	0.243164
	-3.65997	0.284668	0.421875	0.537109	0.132324
	-3.56	-0.136358	0.77832	0.503906	0.0698242
	-3.45996	0.00398	-0.000898	0.220703	0.0645315
	-3.35999	0.239379	0.391113	0.0844727	0.238281
	-3.25995	0.0278711	0.358398	0.452637	0.430664
	-3.15997	-0.0214844	0.605957	0.625	-0.0234375
	-3.06	-0.502568	0.0629883	-0.29834	-0.389648
	-2.95996	-0.00297	1.06344	-0.343262	0.270955
	-2.85999	0.112424	0.601074	0.236816	0.163574
	-2.75995	-0.249082	0.438965	-0.0620117	0.189453
	-2.65997	-0.0200195	-0.279785	-0.722168	-0.0253906
	-2.56	-0.00984	-0.111328	-0.626953	-0.0239258
	-2.45996	-0.381788	-0.0136236	-0.387695	-0.436963
	-2.35999	-0.110363	0.258789	-0.585938	-0.387207
	-2.25995	-0.118111	0.0292969	-0.563965	-0.126465
	-2.15997	-0.318359	0.10791	-0.412598	0.0742188
	-2.06	-0.319791	0.397949	-0.533691	0.0483398
	-1.95996	0.162574	0.377906	-0.568848	0.236304
	-1.85999	-0.484916	-0.158691	-0.570313	0.0771484
	-1.75995	-0.0662373	0.17041	-0.556641	-0.214355
	-1.65997	-0.140137	0.587891	-0.223145	-0.0375977
	-1.56	-0.146627	0.0400391	-0.849121	0.0996094
	-1.45996	-0.521218	0.318625	-0.619629	-0.461648
	-1.35999	-0.128392	0.322266	-0.170898	-0.413086
	-1.25995	-0.0958402	0.147461	-0.0820313	0.124512
	-1.15997	-0.365723	-0.0258789	-0.34082	-0.199707
	-1.06	-0.334635	-0.0625	-0.904785	-0.143066
	-0.959961	0.0739235	0.725291	-0.17041	-0.252737
	-0.859985	-0.112564	0.374512	0.618652	0.674805
	-0.759949	-0.229128	0.456055	1.23486	0.411621
	-0.659973	0.119141	0.847168	1.50879	0.585938
	-0.559998	0.231025	0.918945	2.19922	0.73584
	-0.459961	-0.187374	0.424931	1.51709	1.00843
	-0.359985	0.285487	0.855957	1.7085	0.949219
	-0.259949	0.045445	0.568848	1.4624	0.403809
	-0.159973	-0.0292969	-2.5	1.17188	0.368652
	-0.0599976	-0.0885387	7.35596	1.48828	-5.32275
	0.0400391	5.74948	28.7607	0.17334	29.1206
	0.140015	-14.3412	21.8467	-3.30127	35.2085
	0.240051	-5.08386	18.9487	5.91504	39.0972
	0.340027	1.54688	20.5898	15.5015	44.1655
	0.440002	3.94284	24.9063	21.5669	48.0757
	0.540039	4.20177	25.2716	24.376	50.274
	0.640015	4.64424	24.0684	26.1074	52.4688
	0.740051	5.93764	22.8384	28.6079	54.3477
	0.840027	6.62744	23.2295	30.4766	56.127
	0.940002	6.47472	22.7329	30.6914	57.2266
	1.04004	5.99365	22.6387	30.9468	57.52
	1.14001	6.27402	22.626	31.7915	58.5366
	1.24005	6.58418	23.3955	32.7202	59.459
	1.34003	6.70557	24.0347	33.5156	60.6602
	1.44	6.73891	23.603	34.1367	60.9858
	1.54004	6.69306	23.8532	34.439	61.5129
	1.64001	6.79702	23.9761	34.397	61.5039
	1.74005	6.73532	23.8613	35.2266	62.064
	1.84003	6.92773	24.666	35.9673	63.022
	1.94	7.13055	24.394	36.2578	62.9229
	2.04004	6.95418	24.4439	36.0566	63.6866
	2.14001	7.54268	24.9102	37.0366	64.2622
	2.24005	6.90747	24.4814	36.8799	64.6274
	2.34003	6.76855	24.7349	36.855	64.5405
	2.44	7.2112	25.1841	37.8262	65.5962
	2.54004	7.21658	25.179	37.7993	66.1077
	2.64001	6.9306	25.2393	37.9541	66.1851
	2.74005	6.46195	25.4492	38.458	66.3047
	2.84003	7.07715	25.458	38.4438	66.8218
	2.94	7.25908	25.9058	38.8081	66.7432
	3.04004	6.57374	25.667	38.8169	66.7451
	3.14001	6.66395	26.229	39.021	67.5732
	3.24005	6.83577	26.3408	39.1333	67.7046
	3.34003	6.88623	25.7446	39.1191	67.7085
	3.44	6.87836	26.1362	39.3442	68.3726
	3.54004	6.84107	26.429	39.7104	68.3484
	3.64001	6.84145	26.2559	39.4917	68.5166
	3.74005	6.94868	26.6206	40.0674	69.1108
	3.84003	7.14795	26.6431	40.2803	69.3784
	3.94	6.77807	26.4863	39.9243	69.1079
	4.04004	7.19324	26.7606	40.5566	69.9647
	4.14001	7.27415	26.7822	40.8887	69.8491
	4.24005	6.8301	26.8618	40.4985	70.0039
	4.34003	7.05811	26.7402	40.8477	70.2603
	4.44	7.00542	26.5342	40.8389	70.4209
	4.54004	7.24797	26.8676	41.4863	71.1156
	4.64001	6.9502	27.0576	41.3911	71.1514
	4.74005	7.24843	27.3657	41.5713	71.2241
	4.84003	7.49854	27.2979	41.8423	71.3711
	4.94	7.63706	27.4946	41.8701	71.5942
	5.04004	7.14853	27.3424	41.8931	71.7672
	5.14001	7.21595	27.9219	42.2866	72.0605
	5.24005	7.71365	28.2246	42.4019	72.9385
	5.34003	7.7417	27.7773	42.2202	72.438
	5.44	7.34584	27.5347	42.0635	72.4307
	5.54004	7.49701	27.7705	42.7993	72.6225
	5.64001	7.07323	27.8809	42.9546	73.0415
	5.74005	7.50182	28.1411	43.2236	72.8799
	5.84003	7.24854	27.9976	42.6387	72.5474
	5.94	7.18863	27.6655	42.6655	72.9883
	6.04004	7.71709	28.3113	43.0303	73.8138
	6.14001	7.30836	27.7939	43.0537	73.6675
	6.24005	7.76095	28.583	43.5747	73.8062
	6.34003	7.19482	28.4268	43.2354	73.7109
	6.44	7.27938	28.1753	43.2778	73.792
	6.54004	7.29931	28.8203	43.6606	74.2051
	6.64001	7.3437	28.5557	43.9258	74.1699
	6.74005	7.587	28.7354	44.0273	74.6782
	6.84003	7.46436	28.9229	44.1279	74.7905
	6.94	7.91233	28.689	44.5474	74.9434
	7.04004	7.65563	28.62	44.0552	74.8153
	7.14001	7.16358	28.8027	43.8047	74.7681
	7.24005	7.60911	29.2339	44.0039	75.2891
	7.34003	8.13867	29.188	44.7964	75.6396
	7.44	7.61122	28.9854	44.5801	75.5679
	7.54004	7.79058	28.9737	44.5039	75.6949
	7.64001	7.94744	29.3784	44.5913	75.5664
	7.74005	8.11781	29.7876	44.8877	76.0005
	7.84003	7.62549	29.2974	44.4814	75.6978
	7.94	7.77639	29.498	45.0137	76.1079
	8.04004	7.70603	29.5644	45.1348	76.54
	8.14001	8.03997	29.5742	44.9561	76.1548
	8.24005	8.03169	29.3511	45.1172	76.6489
	8.34003	8.10742	29.5059	45.1968	76.729
	8.44	7.81255	29.4814	44.96	76.4287
	8.54004	8.16217	29.8921	45.3892	76.9859
	8.64001	7.9984	29.8604	45.646	77.0273
	8.74005	8.10089	29.8823	45.1929	77.0498
	8.84003	7.72754	29.772	45.3091	77.2715
	8.94	8.5356	30.0205	46.2432	77.1821
	9.04004	8.22485	29.9695	45.8975	77.1536
	9.14001	7.92787	29.6895	45.4858	77.1421
	9.24005	8.16651	30.0923	46.0576	77.5059
	9.34003	8.10107	29.7803	45.8369	77.6953
	9.44	7.82235	29.4268	45.792	77.7402
	9.54004	8.07768	30.0059	46.1836	77.8648
	9.64001	8.28474	29.9546	46.248	78.335
	9.74005	8.48333	30.248	46.3643	78.3174
	9.84003	8.44824	30.5776	46.2822	78.583
	9.94	8.3759	30.3164	46.5952	78.6836
	10.04	8.20769	30.6296	46.6523	78.5641
	10.14	8.6848	30.4658	46.6201	78.8989
	10.2401	8.16421	30.2305	46.7554	78.8691
	10.34	8.49121	30.7217	47.1074	78.9141
	10.44	8.30791	30.4189	46.7236	79.4927
	10.54	8.2213	30.4361	46.7646	78.9884
	10.64	8.23956	30.54	47.0537	79.2637
	10.7401	8.23617	30.6709	46.6406	79.4141
	10.84	7.91309	30.7056	46.5376	79.1143
	10.94	8.41444	30.541	47.1387	79.9058
	11.04	8.18715	30.4635	47.2905	79.8117
	11.14	8.41014	30.8804	47.6367	79.7139
	11.2401	8.54629	31.4048	47.5908	79.8311
	11.34	8.3457	31.2046	47.7358	80.2153
	11.44	8.16368	30.6362	47.6538	79.7461
	11.54	8.55559	31.245	47.645	80.3412
	11.64	8.3701	31.1128	47.8696	80.6968
	11.7401	8.57333	31.3579	48.0088	80.6187
	11.84	8.49463	31.3931	48.1929	80.6128
	11.94	8.3246	31.1318	48.1079	80.4761
	12.04	8.50604	30.9592	47.8125	80.7048
	12.14	8.84931	31.2656	48.27	81.0566
	12.2401	8.10358	30.6191	47.854	80.4678
	12.34	8.35107	31.2349	48.2319	80.8843
	12.44	8.91398	31.5835	48.6123	81.4077
	12.54	8.77445	31.1744	48.481	81.2691
	12.64	8.81708	31.5103	48.5713	81.3804
	12.7401	8.0474	31.186	48.0728	80.8657
	12.84	8.43262	31.5293	48.0913	81.0459
	12.94	8.76112	31.3579	48.6445	81.5557
	13.04	8.57807	31.2734	48.6685	81.0385
	13.14	8.6013	31.3657	48.2705	81.3936
	13.2401	9.01015	32.2939	48.9297	81.9663
	13.34	8.83154	32.1948	48.8516	81.5454
	13.44	8.90289	32.0308	49.1304	82.3047
	13.54	9.18318	32.0636	49.0996	82.2359
	13.64	9.58188	32.2275	49.624	82.4966
	13.7401	8.9799	32.0752	49.1426	82.3354
	13.84	8.95508	31.8945	49.5703	82.3848
	13.94	9.44948	32.3242	49.8999	82.9458
	14.04	9.03489	32.0188	49.6548	82.4792
	14.14	9.76946	32.3862	49.875	82.8848
	14.2401	9.27822	32.5146	49.6084	83.0464
	14.34	9.13135	32.4395	49.6382	82.9521
	14.44	9.52679	32.8706	49.9619	83.2993
	14.54	9.74561	32.4502	50.1953	83.3999
	14.64	9.26495	32.6768	50.0117	83.5815
	14.7401	9.22475	32.4668	49.6943	83.2231
	14.84	9.67529	32.7979	49.7607	83.9224
	14.94	9.34621	32.6392	50.1265	83.1621
	15.04	9.60344	32.6381	50.1968	83.517
	15.14	9.39485	32.6191	50.4531	83.624
	15.2401	9.32087	32.7295	50.0703	83.5405
	15.34	9.1875	32.2788	50.064	83.8862
	15.44	9.61811	32.936	50.2969	83.9326
	15.54	9.25075	33.096	50.2808	84.0364
	15.64	8.81222	32.5234	49.6914	83.9038
	15.7401	9.41109	33.4609	50.3467	84.1284
	15.84	9.44238	33.1265	50.3286	84.373
	15.94	9.25689	33.1138	50.415	83.875
	16.04	9.21524	32.9096	50.3335	84.0131
	16.14	9.23742	33.042	50.1392	84.1133
	16.2401	9.48529	33.4971	50.5962	84.3813
	16.34	9.23535	33.0313	50.5254	84.1934
	16.44	8.8985	32.8242	50.2031	84.1323
	16.54	9.14317	33.0768	50.2241	84.0484
	16.64	8.93826	33.3047	50.6309	84.2441
	16.7401	8.85726	33.0273	50.2817	83.9663
	16.84	9.73584	33.4785	50.8706	84.9531
	16.94	9.62453	33.4731	50.6768	84.4111
	17.04	9.66629	33.3279	50.9365	84.7161
	17.14	9.30194	33.2764	50.9883	84.4995
	17.2401	9.38441	33.6602	51.2754	85.0327
	17.34	9.76563	33.8237	51.3428	85.4922
	17.44	9.21673	33.6079	50.7212	84.8115
	17.54	9.19777	32.9409	50.5508	84.8384
	17.64	9.19117	33.5757	50.5864	85.0068
	17.7401	9.91719	33.9165	51.2173	85.5884
	17.84	9.37695	33.2974	50.8848	85.0073
	17.94	9.35405	33.2363	51.0117	85.0015
	18.04	9.48007	33.5885	50.9312	85.5431
	18.14	10.0043	33.5459	51.3057	85.6753
	18.2401	9.67799	33.4331	50.8271	85.5483
	18.34	9.30713	33.2822	50.853	85.0957
	18.44	9.46309	33.4897	51.271	85.5176
	18.54	9.87333	33.3582	51.5171	86.2151
	18.64	9.63379	33.3057	51.0459	85.6631
	18.7401	9.62125	33.2617	51.0293	85.5552
	18.84	9.64014	34.0244	51.6616	86.2852
	18.94	9.55791	33.9116	51.5537	86.3315
	19.04	9.28042	33.3615	51.0605	85.63
	19.14	9.86498	33.6172	50.9028	85.8716
	19.2401	9.18526	33.3843	51.084	85.9741
	19.34	9.52979	33.875	51.5796	85.8159
	19.44	10.0375	34.1963	51.7529	86.4116
	19.54	9.95259	33.746	51.7637	86.4526
	19.64	9.9556	33.9922	51.6357	86.2983
	19.7401	9.52919	33.687	51.8379	86.4565
	19.84	9.71289	33.894	51.9351	86.2749
	19.94	9.49569	33.7393	51.4277	86.9126
	20.04	9.34445	33.5637	51.626	86.7243
	20.14	10.1351	34.1978	52.0142	87.1577
	20.2401	10.0307	34.0151	52.2891	87
	20.34	9.87061	34.1553	52.1899	86.4307
	20.44	10.2714	34.1963	52.3022	87.1514
	20.54	9.96576	34.2748	52.2207	86.6738
	20.64	9.66274	33.9766	52.0156	87.1177
	20.7401	10.0095	34.4492	51.8726	87.5552
	20.84	9.67627	34.3369	52.019	86.8447
	20.94	10.1236	34.2183	52.728	87.0195
	21.04	9.99922	34.4645	52.5068	87.6579
	21.14	9.53865	34.2461	52.2134	87.1567
	21.2401	9.42089	34.6196	52.3608	87.1743
	21.34	9.66211	34.084	52.2354	87.4214
	21.44	10.0698	34.4268	52.5869	87.5518
	21.54	9.68557	34.4737	52.5771	87.668
	21.64	9.93061	34.8555	52.6748	87.9546
	21.7401	9.98379	34.9409	52.6821	87.6563
	21.84	9.90625	34.5791	52.4258	87.6787
	21.94	10.3774	34.999	52.6333	88.1304
	22.04	10.123	35.1006	52.7637	88.1323
	22.14	10.415	35.2622	52.8682	88.3213
	22.2401	10.1518	34.8862	52.604	88.0688
	22.34	9.81006	34.9194	52.7227	88.0034
	22.44	10.1489	34.959	52.9468	88.1982
	22.54	10.2787	34.8211	52.7925	87.7298
	22.64	9.55678	34.5469	52.6851	87.9639
	22.7401	9.84171	34.769	52.873	88.4111
	22.84	9.9375	34.4561	52.7568	88.1128
	22.94	10.2672	34.8027	53.0571	88.3232
	23.04	9.82391	34.2917	52.3604	87.9274
	23.14	9.89281	34.7266	52.8252	88.1733
	23.2401	10.4628	34.897	53.4663	88.9048
	23.34	9.97266	35.001	53.5	88.2959
	23.44	10.2334	35.0503	53.5679	88.8892
	23.54	9.85104	34.9008	53.2744	88.9204
	23.64	10.1054	34.7202	53.4204	88.5537
	23.7401	9.80131	34.9478	53.0806	88.3584
	23.84	9.88721	35.5205	53.2578	88.8003
	23.94	10.5668	35.3457	53.6797	89.1929
	24.04	10.0158	35.4236	53.0283	88.8449
	24.14	9.67223	34.7134	52.9351	88.2827
	24.2401	10.2054	35.2202	53.6294	89.0513
	24.34	9.9502	35.3799	53.3901	89.1968
	24.44	10.0659	35.3047	53.3271	89.1367
	24.54	9.96943	35.0295	52.9517	88.6994
	24.64	10.353	35.084	53.666	89.3096
	24.7401	10.3355	35.3672	53.6938	89.0522
	24.84	10.5137	35.6191	53.5918	89.3501
	24.94	10.6169	35.6143	53.8379	89.5044
	25.04	10.0284	35.4806	53.4111	89.0694
	25.14	10.2153	35.4282	54.0308	89.436
	25.2401	10.2892	35.1743	53.9883	89.6426
	25.34	10.4878	35.8086	54.0728	89.8496
	25.44	10.1729	35.3389	53.709	89.4092
	25.54	10.4035	35.5768	54.0781	89.7023
	25.64	10.3271	35.4946	54.0234	89.854
	25.7401	10.7855	35.5684	54.1748	89.8296
	25.84	10.187	35.4839	54.0781	89.5586
	25.94	9.79656	35.1582	54.3618	89.811
	26.04	10.5683	36.0991	54.2739	90.1928
	26.14	10.462	35.7705	54.5078	89.8008
	26.2401	10.6962	36.0557	54.5693	90.0029
	26.34	10.356	36.1587	54.5327	90.0913
	26.44	10.6215	35.5923	54.6055	90.4414
	26.54	10.541	35.709	54.3276	90.2979
	26.64	10.4115	35.79	54.6055	90.2749
	26.7401	10.2829	35.5034	54.0425	90.2173
	26.84	10.5713	36.125	54.6626	90.4585
	26.94	10.6287	36.0439	54.792	90.0195
	27.04	9.94056	35.7135	54.1792	89.7423
	27.14	10.5341	35.7271	54.8423	90.5269
	27.2401	10.3277	36.3013	54.7939	89.8818
	27.34	10.4448	35.8179	54.5327	90.4292
	27.44	10.2199	35.6133	54.5352	90.4038
	27.54	10.2808	36.2324	54.7617	90.6328
	27.64	10.4708	36.3481	54.6304	90.6396
	27.7401	10.6284	36.4019	54.8647	90.6455
	27.84	10.8008	36.3945	54.8208	90.6699
	27.94	10.5977	36.2549	54.7852	90.7373
	28.04	10.7845	36.347	55.0044	90.5717
	28.14	10.2832	36.1333	54.9697	90.4585
	28.2401	10.3292	36.3618	55.0566	90.624
	28.34	10.6572	36.2275	54.9297	90.8765
	28.44	10.7172	36.2095	55.1436	91.2441
	28.54	10.6677	36.0754	55.0664	90.5822
	28.64	10.937	36.2539	55.3794	91.2891
	28.7401	10.7197	36.5571	55.6094	91.2534
	28.84	10.8979	36.0806	55.3188	91.3184
	28.94	10.5714	36.2827	55.1504	90.9976
	29.04	10.7021	36.5688	55.4102	91.1796
	29.14	10.6143	36.5361	55.3164	91.2266
	29.2401	11.0113	36.7314	55.3774	91.3613
	29.34	11.2778	36.562	55.6719	91.5166
	29.44	10.4526	36.4629	55.0542	91.168
	29.54	10.5741	36.3622	55.3281	91.1449
	29.64	10.7464	36.2866	55.5469	91.1006
	29.7401	11.0277	36.9307	55.9307	92.0986
	29.84	10.9565	36.519	55.3994	91.7563
	29.94	10.8732	36.7202	55.5703	91.4497
	30.04	10.8462	36.8516	56.0029	91.8115
	30.14	10.8392	36.9053	56.0625	91.6602
	30.2401	11.047	36.6968	55.9365	91.7725
	30.34	11.1875	37.0361	55.9727	92.3037
	30.44	10.7774	36.4272	55.5029	91.8438
	30.54	10.6143	36.6895	55.5298	91.6573
	30.64	10.6989	36.6831	55.8608	91.9155
	30.7401	10.9545	36.9888	56.3838	92.2251
	30.84	11.0508	36.8228	56.2017	92.3164
	30.94	10.7877	36.5132	55.9858	92.249
	31.04	11.0722	36.8652	56.0869	91.9501
	31.14	10.8092	36.6841	56.3994	91.7603
	31.2401	11.0902	36.873	56.3472	92.1953
	31.34	11.146	37.0908	56.4043	92.2905
	31.44	10.9469	36.9775	56.1743	92.0679
	31.54	11.2657	36.9366	56.52	92.5499
	31.64	11.2148	37.2329	56.4429	92.5562
	31.7401	11.0087	36.8628	56.521	92.4717
	31.84	10.9272	36.999	56.2988	92.1177
	31.94	10.7413	37.2583	56.6172	92.4189
	32.04	11.2939	37.0312	56.5928	92.5878
	32.14	11.3535	36.8008	56.6943	92.6992
	32.2401	11.2572	37.2368	57.207	92.748
	32.34	10.9004	37.2598	56.7124	92.167
	32.44	10.7501	36.8662	56.6875	92.1465
	32.54	11.2957	36.9823	56.6611	92.5101
	32.64	10.6464	37.0347	56.3193	92.3516
	32.7401	10.5123	36.8208	56.3516	92.1655
	32.84	10.4995	37.0532	56.7061	92.7739
	32.94	11.1152	37.2441	56.6338	92.5815
	33.04	10.5616	37.2784	56.625	92.6226
	33.14	11.0482	37.3447	57.0479	92.8828
	33.2401	10.895	37.2158	56.9336	92.6318
	33.34	10.812	36.8696	56.813	92.877
	33.44	10.8049	36.9502	56.5835	92.8823
	33.54	11.1919	37.5738	57.1206	93.2784
	33.64	11.1474	37.6504	57.1973	93.2344
	33.7401	11.4594	37.6289	57.3022	93.0234
	33.84	11.1929	37.5791	57.0186	93.3081
	33.94	10.9424	37.3735	57.21	93.2988
	34.04	10.9539	37.617	57.1133	93.1854
	34.14	10.7145	37.2485	56.8813	92.918
	34.2401	11.1361	37.4033	57.1333	93.4888
	34.34	11.0688	37.0117	56.9028	93.2769
	34.44	11.337	37.6182	57.2349	93.7305
	34.54	11.0082	37.6532	57.833	93.3671
	34.64	11.3378	37.5806	57.2095	93.3765
	34.7401	11.4605	37.457	57.2368	93.8989
	34.84	11.2803	37.7231	57.5488	94
	34.94	11.2317	37.1836	57.3359	93.4575
	35.04	11.7377	37.3983	57.896	93.7924
	35.14	11.5865	38.0176	57.4165	93.6694
	35.2401	11.706	37.752	57.4995	94.1626
	35.34	11.4888	37.6665	57.5244	94.1255
	35.44	10.9732	37.2886	57.5376	93.6519
	35.54	11.0464	37.5737	57.6196	93.7422
	35.64	11.275	37.6831	57.7148	93.7236
	35.7401	11.7588	37.7393	57.9077	94.1436
	35.84	11.4971	38.0273	57.957	94.0913
	35.94	11.1184	37.3496	57.4097	93.8701
	36.04	11.5866	37.5997	57.9272	94.0797
	36.14	11.579	37.8452	58.3442	94.3506
	36.2401	11.3021	37.6465	58.1338	94.3296
	36.34	11.2261	37.2119	57.647	94.0713
	36.44	11.5141	37.7915	57.9814	94.2505
	36.54	11.2026	37.4219	57.4688	94.0415
	36.64	11.2339	37.4321	57.7344	94.2676
	36.7401	11.4204	37.7109	57.7202	94.2231
	36.84	11.2563	37.5493	57.4756	94.4741
	36.94	11.4624	37.9214	58.1323	94.4468
	37.04	11.4512	37.6817	57.7549	94.3746
	37.14	11.4204	37.8643	58.2979	94.7295
	37.2401	11.4692	38.2056	58.0806	94.5601
	37.34	11.8691	37.4844	57.9731	94.1826
	37.44	11.2715	37.8667	58.3213	94.6743
	37.54	11.3003	38.167	58.4912	94.812
	37.64	11.5166	38.064	57.957	94.7163
	37.7401	11.4408	37.79	58.0166	94.8306
	37.84	11.2788	37.854	58.0356	94.644
	37.94	11.52	38.105	58.2725	94.9844
	38.04	11.4418	38.3407	58.2344	94.6102
	38.14	11.3628	37.8745	58.3853	94.6294
	38.2401	11.1441	37.8984	58.1538	94.3774
	38.34	11.3809	37.9858	58.2803	94.7046
	38.44	11.4641	38.126	58.3672	94.9849
	38.54	10.6364	37.4454	57.854	94.3776
	38.64	11.1778	37.9175	58.0479	94.8784
	38.7401	11.4832	38.1323	58.5347	95.124
	38.84	11.3042	38.0293	58.144	94.9214
	38.94	11.2806	38.1611	58.1904	94.9795
	39.04	11.0895	37.8253	58.1348	94.7448
	39.14	11.5205	38.0391	58.4751	95.2217
	39.2401	11.5986	38.5151	58.3267	95.228
	39.34	11.5537	37.958	58.3667	95.3008
	39.44	11.3245	38.0942	58.3198	95.2915
	39.54	11.0492	38.099	58.0474	94.8011
	39.64	11.6469	38.4331	58.6577	95.4395
	39.7401	11.1428	38.1182	58.4805	95.4473
	39.84	10.9785	37.854	58.4409	95.0313
	39.94	11.5998	38.3799	58.7627	95.4038
	40.04	12.0453	38.6859	58.8257	95.2577
	40.14	11.853	38.0244	58.8232	95.4473
	40.2401	11.4199	38.0884	58.7354	95.4663
	40.34	11.3784	37.981	58.2383	95.397
	40.44	11.6949	38.4922	58.9756	95.8027
	40.54	12.1366	38.5741	59.0522	95.8831
	40.64	11.5334	38.6001	58.5942	95.5366
	40.7401	10.9881	37.811	58.1563	95.124
	40.84	11.3511	38.4556	59.0718	95.7739
	40.94	11.7027	38.644	58.9009	95.5742
	41.04	11.6755	38.5652	58.7529	95.5691
	41.14	11.087	38.1772	58.6328	95.3882
	41.2401	11.5841	38.4985	58.7397	95.8047
	41.34	11.8652	38.686	59.2046	96.0337
	41.44	11.6127	38.4258	59.5693	95.6587
	41.54	11.2612	38.3891	59.2407	95.5898
	41.64	11.4263	38.4438	58.6943	95.3921
	41.7401	11.8028	38.2471	58.814	95.8613
	41.84	11.3433	38.6235	59.0786	96.249
	41.94	11.3614	38.7153	59.5229	96.1665
	42.04	12.0092	38.9418	59.584	96.2143
	42.14	11.7132	38.4805	59.0156	96.1514
	42.2401	11.4669	38.0571	59.1079	95.8984
	42.34	11.7427	38.373	59.4165	96.1016
	42.44	11.6145	38.7061	59.0874	96.1748
	42.54	11.8333	38.6394	59.457	96.5808
	42.64	11.3442	38.2988	59.1558	96.4111
	42.7401	11.5054	38.2734	59.0356	96.231
	42.84	11.604	38.4194	59.2383	96.4849
	42.94	11.5933	38.8252	59.5562	96.4351
	43.04	12.1034	38.6141	59.6611	96.6976
	43.14	11.707	38.6313	59.5889	96.7456
	43.2401	11.8024	38.6201	59.8682	96.7852
	43.34	11.9126	38.6616	59.8203	96.5249
	43.44	11.4921	38.4233	59.5366	96.5913
	43.54	11.3565	38.5659	59.2173	96.395
	43.64	11.9712	38.4702	59.3452	96.5645
	43.7401	11.4366	38.6392	59.2578	96.8096
	43.84	11.7837	38.9282	59.4844	96.563
	43.94	11.838	38.5337	59.7578	96.7461
	44.04	11.9067	38.9535	60.3379	96.9618
	44.14	11.8715	38.9102	60.0142	97.0132
	44.2401	11.662	38.5234	60.0547	97.3843
	44.34	11.6499	38.5986	60.1235	96.9097
	44.44	11.8065	38.4873	60.123	96.9272
	44.54	11.8712	38.3922	59.8008	97.0264
	44.64	11.6845	39.0142	60.374	97.2505
	44.7401	11.5269	38.6196	60.1016	97.0156
	44.84	11.7222	38.9556	60.0884	97.3662
	44.94	11.8967	38.936	60.1563	97.1401
	45.04	11.5723	38.6167	60.3643	97.1758
	45.14	11.8024	38.7373	60.0752	97.1226
	45.2401	11.9278	39.1206	60.5103	97.2358
	45.34	12.1333	39.1611	60.5728	97.6104
	45.44	11.8468	38.9941	59.7759	97.1064
	45.54	12.097	39.1873	60.1982	97.2059
	45.64	11.7209	38.833	59.6567	97.0967
	45.7401	12.0737	39.2231	59.9595	97.5366
	45.84	11.7495	39.1582	60.25	97.3516
	45.94	11.6451	38.8955	60.0957	97.3696
	46.04	12.3745	39.248	60.209	97.3359
	46.14	12.2068	39.1626	60.0615	97.5952
	46.2401	12.0615	39.5503	60.6245	97.854
	46.34	12.2573	39.5854	60.1533	97.9023
	46.44	12.1322	39.0547	59.9297	97.3066
	46.54	11.6884	38.8905	59.7412	97.3124
	46.64	11.5339	38.9258	59.9351	97.0776
	46.7401	11.8012	39.3896	60.272	97.4219
	46.84	11.5278	39.0181	59.9531	97.6733
	46.94	12.3149	39.1118	60.1201	97.8975
	47.04	12.3274	39.593	60.1851	97.6404
	47.14	12.0845	39.1465	60.0576	97.3037
	47.2401	12.0412	38.9858	59.8833	97.6982
	47.34	11.9785	39.1543	60.251	98.0557
	47.44	12.6157	39.6626	60.7817	98.2554
	47.54	12.4589	39.664	60.5781	98.2304
	47.64	12.2666	39.4829	60.3384	98.0303
	47.7401	12.3212	39.4097	60.6821	98.0923
	47.84	12.1738	39.4697	60.8638	97.623
	47.94	12.122	39.3794	60.5718	98.1533
	48.04	12.0424	39.1191	60.3657	97.8569
	48.14	11.6492	39.4629	60.1479	97.8394
	48.2401	12.514	39.832	60.9507	98.1274
	48.34	11.7319	39.4985	60.6802	98.0981
	48.44	12.2314	39.4106	60.3472	98.3438
	48.54	12.3286	39.4605	60.4995	97.94
	48.64	12.3075	39.312	60.8291	98.0151
	48.7401	11.8783	39.4907	60.3931	98.106
	48.84	11.6763	39.3599	60.2534	97.7065
	48.94	11.9421	38.8833	60.3237	97.9531
	49.04	11.8948	39.3587	60.7651	98.6009
	49.14	11.7427	39.3472	60.6743	98.3276
	49.2401	11.857	39.2275	60.5264	98.5229
	49.34	12.2773	39.4634	60.5474	98.3398
	49.44	12.6453	40.0581	61.1431	98.8359
	49.54	12.3301	39.6529	60.5977	98.3438
	49.64	12.1629	39.7939	60.9673	98.4155
	49.7401	12.0933	39.1846	60.6406	98.48
	49.84	11.9419	39.5747	60.8071	98.626
	49.94	12.247	39.8799	61.0361	99.085
	50.04	12.2169	39.7423	60.9077	98.672
	50.14	12.4409	39.6812	60.9961	98.6895
	50.2401	12.0561	39.4077	60.9922	99.0347
	50.34	12.2397	39.3823	60.6611	98.8096
	50.44	12.268	39.3838	60.8555	98.6304
	50.54	12.1894	39.7489	60.8838	98.6327
	50.64	12.1065	39.3071	60.7002	98.2954
	50.7401	12.163	39.6543	60.9082	98.6055
	50.84	12.1826	39.7544	60.6479	99.0078
	50.94	12.0181	39.4331	60.6899	98.418
	51.04	11.7822	39.579	60.8813	98.9321
	51.14	12.1181	39.6455	60.9087	98.7285
	51.2401	12.3742	39.751	60.8672	98.4829
	51.34	12.6543	39.7939	61.0337	99.3257
	51.44	12.4222	39.7925	61.1353	99.0933
	51.54	12.005	39.3507	60.7202	98.6788
	51.64	12.048	39.6162	61.1318	99.1738
	51.7401	12.2884	39.8872	61.4902	99.1377
	51.84	12.2534	39.8018	61.1475	99.1396
	51.94	12.1901	39.3003	60.7993	98.856
	52.04	12.4752	39.9635	60.9819	98.6383
	52.14	12.9482	39.8574	61.5767	99.3188
	52.2401	12.2496	40.0581	61.1362	99.1162
	52.34	12.2383	40.0557	61.4746	99.1685
	52.44	12.5176	39.8408	60.7695	98.936
	52.54	12.3497	39.8253	61.3384	99.3155
	52.64	12.3441	39.6987	61.2866	99.1587
	52.7401	12.1606	39.7251	61.189	99.4038
	52.84	12.2881	39.7896	61.3359	99.4482
	52.94	12.7713	40.2729	61.707	99.4604
	53.04	12.5555	40.0682	61.4893	99.3465
	53.14	12.1719	39.8608	61.1855	99.123
	53.2401	12.2436	39.8701	61.3755	98.8896
	53.34	12.2588	39.9722	61.4438	99.1475
	53.44	12.4878	39.7275	61.1978	99.4702
	53.54	12.4286	39.747	61.4082	99.1088
	53.64	12.4318	39.3267	60.9453	99.2363
	53.7401	12.4136	40.2539	61.5498	99.3066
	53.84	12.4214	39.7456	61.7241	99.3662
	53.94	12.5305	39.9067	61.5454	99.1807
	54.04	12.7157	39.787	62.0322	99.8256
	54.14	12.5166	40.2368	61.4688	99.4893
	54.2401	12.7021	40.0488	61.1543	99.4624
	54.34	12.4814	40.1523	61.3179	99.5234
	54.44	11.787	39.8906	61.478	98.9668
	54.54	12.4633	40.0844	62.2163	99.6171
	54.64	12.7832	40.1401	61.6187	99.5
	54.7401	12.5157	40.1753	61.7778	99.481
	54.84	12.3057	40.1543	62.0854	99.7593
	54.94	12.6597	40.1074	62.0142	99.7671
	55.04	12.7445	40.2006	62.0562	99.7963
	55.14	12.6074	39.8643	61.6836	100.116
	55.2401	12.5571	40.4165	61.752	100.162
	55.34	12.249	40.2412	61.811	99.4336
	55.44	12.4965	39.6934	61.7212	99.4961
	55.54	12.0018	39.6556	61.5396	99.5799
	55.64	12.5622	40.252	62.2578	99.8774
	55.7401	12.6175	40.4541	62.5073	100.242
	55.84	12.4683	40.1704	61.8198	99.854
	55.94	12.5946	39.8354	61.9077	99.4531
	56.04	12.1239	39.7879	61.8555	99.6556
	56.14	12.7284	40.4121	62.4531	100.51
	56.2401	12.7225	39.9478	62.3325	100.258
	56.34	12.4399	40.1274	61.9771	100.084
	56.44	12.8226	40.7212	61.8911	100.145
	56.54	12.3317	40.295	61.9878	100.307
	56.64	12.095	40.2759	62.2095	100.227
	56.7401	12.4818	40.4941	62.5376	100.854
	56.84	12.5083	40.9521	62.6328	100.631
	56.94	12.0675	40.4277	62.1133	100.178
	57.04	12.3911	40.3808	62.2256	100.559
	57.14	11.8537	40.8525	62.4673	100.213
	57.2401	12.2834	40.9087	62.5728	100.61
	57.34	12.2705	40.0869	62.0874	100.193
	57.44	11.5739	40.0679	61.7764	100.071
	57.54	11.9058	40.6109	62.4785	100.379
	57.64	12.2178	40.6074	62.3916	100.285
	57.7401	12.2066	40.7275	62.585	100.415
	57.84	12.1753	40.4893	62.6865	100.598
	57.94	11.9353	40.5479	62.7236	100.784
	58.04	11.6824	40.4764	62.02	100.039
	58.14	12.227	40.7114	62.4351	100.635
	58.2401	12.0341	40.4126	62.375	100.679
	58.34	12.2158	41.4546	62.52	100.65
	58.44	11.9809	40.8325	62.396	100.565
	58.54	11.9429	40.5146	62.168	100.505
	58.64	11.8787	40.7192	62.4033	100.913
	58.7401	12.351	41.2402	62.7881	100.944
	58.84	12.2056	41.2104	62.6436	100.723
	58.94	12.0163	40.5845	62.7651	100.749
	59.04	12.4612	40.8943	63.1328	101.182
	59.14	12.029	40.6123	63.0283	100.682
	59.2401	12.6767	40.9897	63.3203	101.151
	59.34	12.2148	40.9907	62.9849	101.084
	59.44	12.3901	40.8569	62.6543	101.253
	59.54	12.6478	41.0189	63.1406	101.083
	59.64	12.1592	40.5879	62.9141	100.928
	59.7401	12.6387	40.5566	62.7905	100.918
	59.84	12.0635	40.8706	63.1255	101.024
	59.94	11.6982	40.5693	62.7051	100.978
	60.04	12.0832	40.9177	62.8882	101.296
	60.14	11.5377	40.5596	62.585	101.137
	60.2401	11.6161	40.5698	62.939	101.121
	60.34	11.873	40.6509	62.5947	100.94
	60.44	12.2807	41.0181	63.1606	101.232
	60.54	11.9708	40.7589	63.1221	101.245
	60.64	11.824	40.9868	63.3789	101.475
	60.7401	11.3885	40.6768	62.936	101.192
	60.84	11.2031	40.6729	62.5469	100.774
	60.94	11.9125	41.1401	63.4678	101.368
	61.04	11.734	40.8732	63.4292	101.599
	61.14	12.1728	40.939	63.7397	101.651
	61.2401	12.0323	41.1499	63.3218	101.552
	61.34	11.8657	41.3413	63.4258	101.257
	61.44	11.8925	41.3315	63.793	101.538
	61.54	11.6435	40.9145	63.5781	101.349
	61.64	11.4955	40.7954	63.1445	101.654
	61.7401	11.4464	40.8101	62.6162	101.185
	61.84	11.728	40.8228	63.4897	101.02
	61.94	11.8468	41.1699	63.7002	101.3
	62.04	11.5011	41.2613	63.5454	101.962
	62.14	12.1188	41.3071	63.7446	101.966
	62.2401	11.7638	40.7271	63.2593	101.505
	62.34	11.9775	41.4956	63.5864	101.915
	62.44	11.9267	41.3335	63.4663	101.65
	62.54	11.7883	41.0686	63.5088	101.329
	62.64	11.8392	41.8159	63.7637	101.96
	62.7401	11.335	41.0215	63.5269	101.635
	62.84	11.7627	40.8984	63.6851	101.543
	62.94	11.8408	41.4238	63.7744	101.967
	63.04	11.7688	41.2415	63.9531	101.915
	63.14	11.0058	40.9727	63.6553	101.752
	63.2401	11.4488	40.8018	63.3755	101.589
	63.34	11.6216	40.6846	63.646	101.717
	63.44	11.3017	40.9497	63.5259	101.897
	63.54	11.0173	40.8781	63.6445	101.552
	63.64	11.4431	41.4429	63.6631	101.942
	63.7401	11.4011	41.3359	63.1104	101.595
	63.84	11.8872	41.1436	63.6953	102.027
	63.94	11.4085	41.2134	63.7661	102.082
	64.04	11.3155	40.9776	63.3799	101.642
	64.14	11.3086	40.7002	63.5303	101.597
	64.2401	11.2255	41.0103	63.3291	101.724
	64.34	11.4175	41.0547	63.4229	101.7
	64.44	11.7125	41.2651	63.4268	101.699
	64.54	11.6685	41.3535	63.3799	102.267
	64.64	11.6698	41.4307	63.77	101.891
	64.7401	11.2382	41.1206	63.7983	102.021
	64.84	11.1846	40.8853	63.8677	101.949
	64.94	11.8499	41.3408	63.9536	102.426
	65.04	11.2351	40.8606	63.5059	101.901
	65.14	11.786	41.772	64.1147	102.305
	65.2401	11.372	41.0479	64.0273	101.958
	65.34	11.5835	41.1152	63.6519	102.076
	65.44	11.4041	41.3535	64.3784	102.642
	65.54	11.4565	40.9184	64.0601	102.194
	65.64	11.2981	41.0405	63.3608	102.222
	65.7401	11.4691	41.3823	64.1753	102.227
	65.84	10.9028	41.5068	63.9995	102.114
	65.94	11.3904	41.6118	63.9565	102.202
	66.04	11.9466	41.7196	64.2329	102.598
	66.14	11.6468	41.4722	63.9023	102.65
	66.2401	11.088	41.3965	64.0313	102.457
	66.34	11.2734	41.457	63.8989	102.4
	66.44	11.1661	41.4922	64.3374	102.112
	66.54	11.3715	41.0624	64.5908	102.71
	66.64	11.2157	40.9277	64.2246	102.588
	66.7401	11.9138	41.8853	64.4751	102.903
	66.84	11.4478	41.4961	64.3296	102.674
	66.94	11.3833	41.6665	64.5649	102.674
	67.04	11.6438	41.9299	64.2666	103.001
	67.14	11.5748	41.2285	64.1875	102.549
	67.2401	11.6392	41.5845	64.2305	102.916
	67.34	11.7163	41.311	64.3086	102.581
	67.44	11.3486	41.5742	64.7046	102.613
	67.54	11.7017	41.5489	64.7373	103.073
	67.64	11.8926	42.1333	64.603	102.94
	67.7401	11.8871	41.8164	64.8477	102.725
	67.84	11.439	41.4087	64.7231	102.916
	67.94	11.5151	41.5713	64.5391	102.588
	68.04	11.6603	41.7125	64.606	102.55
	68.14	11.6192	41.7212	64.5493	103.065
	68.2401	11.6346	41.6602	64.5537	102.962
	68.34	11.4927	41.7354	64.1973	102.938
	68.44	11.587	41.6914	64.5356	102.012
	68.54	11.7314	41.7056	64.8237	102.841
	68.64	11.3666	41.8462	64.2969	102.95
	68.7401	11.5363	41.2744	64.3921	102.704
	68.84	11.605	41.6011	64.5625	103.025
	68.94	11.7051	41.7651	64.1191	102.821
	69.04	11.5903	41.376	64.1812	103.074
	69.14	11.0803	41.4946	64.25	102.971
	69.2401	11.7811	42.1499	64.9028	103.176
	69.34	11.5439	41.4697	64.647	103.114
	69.44	11.5255	41.6006	64.6548	103.058
	69.54	11.588	42.0504	64.9087	103.301
	69.64	11.5341	41.9966	65.0059	103.399
	69.7401	11.4028	42.1816	64.8032	103.444
	69.84	11.4536	41.5396	64.8174	103.042
	69.94	11.2233	41.2856	64.6338	103.097
	70.04	11.4341	41.7935	64.6792	103.19
	70.14	11.5875	41.6509	64.9966	102.89
	70.2401	11.3652	42.0767	65.0845	103.428
	70.34	11.5103	41.7852	64.7344	103.499
	70.44	11.9941	41.8784	65.0127	103.431
	70.54	11.8236	41.8065	64.7773	103.499
	70.64	11.5049	41.6855	64.5703	103.255
	70.7401	11.4279	41.8003	64.8745	103.208
	70.84	11.6455	42.3379	65.0664	103.501
	70.94	11.4014	41.499	64.25	103.216
	71.04	11.3971	41.5441	64.418	103.249
	71.14	11.3188	41.626	64.9185	103.342
	71.2401	11.4042	41.7271	64.9048	103.177
	71.34	11.0254	41.5415	64.647	103.266
	71.44	11.728	41.9136	65.0283	103.515
	71.54	11.4159	41.7508	65.2437	103.556
	71.64	11.6105	41.8418	64.2197	103.427
	71.7401	11.6372	42.1157	64.75	103.121
	71.84	11.3926	42.0566	65.0024	103.453
	71.94	11.8391	42.5039	65.1274	103.709
	72.04	11.4302	41.6646	64.6875	103.184
	72.14	11.3595	41.9282	64.7813	103.5
	72.2401	11.8467	42.2354	65.0718	103.69
	72.34	11.5352	42.1821	65.0864	103.766
	72.44	11.8714	42.5425	65.1953	104.038
	72.54	12.1485	41.8605	65.3115	103.51
	72.64	12.0482	42.2251	65.1489	103.87
	72.7401	11.6048	41.9106	64.8369	103.772
	72.84	11.0879	41.291	64.6948	103.323
	72.94	11.5455	41.7109	64.7109	103.649
	73.04	11.437	41.79	64.896	103.844
	73.14	11.5942	41.6758	65.2905	103.614
	73.2401	11.2984	41.8892	64.7866	103.687
	73.34	12.0454	42.2642	65.0669	103.511
	73.44	11.8745	42.0913	65.3989	103.895
	73.54	11.5247	42.4095	65.1621	104.038
	73.64	11.6437	42.1064	64.9932	103.719
	73.7401	12.059	42.252	65.4043	103.842
	73.84	11.5254	41.8071	65.063	104.139
	73.94	11.7833	41.8457	65.2207	104.067
	74.04	11.8443	42.3814	65.3125	103.984
	74.14	12.0668	42.0625	65.7319	104.49
	74.2401	11.6694	41.7095	65.4248	104.351
	74.34	11.5688	41.7734	65.0146	103.827
	74.44	11.8668	41.9067	65.4463	104.232
	74.54	11.9448	41.8276	65.6016	104.403
	74.64	11.3531	41.9048	65.1577	104.085
	74.7401	11.7136	42.3096	65.6812	104.45
	74.84	11.333	41.9351	65.0967	104.036
	74.94	11.2503	41.8955	64.9624	103.869
	75.04	11.9008	42.603	65.2798	104.544
	75.14	11.8725	42.3813	65.3193	104.632
	75.2401	11.7095	42.4521	65.4395	104.287
	75.34	11.7847	41.7598	65.5977	104.371
	75.44	11.664	41.7476	65.1396	104.177
	75.54	11.7418	41.7178	65.3735	104.003
	75.64	11.75	41.8047	65.4614	104.221
	75.7401	11.1124	42.0396	65.1377	104.092
	75.84	11.8218	42.3193	65.4849	104.318
	75.94	11.9408	42.2344	65.5757	104.568
	76.04	11.7935	41.9503	65.3945	104.315
	76.14	11.9303	42.1152	65.5142	104.393
	76.2401	11.6308	42.2285	65.4702	104.44
	76.34	11.814	42.0732	65.7095	104.583
	76.44	11.4885	41.7002	65.0938	103.908
	76.54	11.5835	42.1763	65.1978	104.47
	76.64	11.627	42.2432	65.5703	104.038
	76.7401	11.6504	42.3027	65.7813	104.516
	76.84	11.7104	42.1528	65.3594	104.304
	76.94	12.2338	42.3799	65.8608	104.696
	77.04	11.6582	42.209	65.6235	104.457
	77.14	11.4801	42.1523	65.3535	104.236
	77.2401	11.5873	42.665	65.6304	104.416
	77.34	11.8569	42.5371	65.729	104.566
	77.44	11.7787	42.4722	65.7031	104.807
	77.54	11.7329	42.2319	65.9414	104.231
	77.64	11.7096	42.1743	65.4536	104.289
	77.7401	11.6972	42.5972	65.7412	104.57
	77.84	11.6636	42.4736	66.0225	104.723
	77.94	11.8887	42.2661	66.041	104.531
	78.04	12.0961	42.5478	66.1587	104.848
	78.14	11.8656	42.5522	65.9102	104.662
	78.2401	11.7455	42.2974	65.6187	104.53
	78.34	11.5215	42.1665	65.4966	104.574
	78.44	12.0106	42.4775	65.9453	104.73
	78.54	11.7906	42.043	65.6709	104.562
	78.64	11.6118	42.5605	65.7671	104.723
	78.7401	11.651	42.4072	65.5015	104.439
	78.84	12.3613	42.6104	65.9243	105.091
	78.94	12.0029	42.3931	65.7222	105.206
	79.04	12.1493	42.1503	65.7705	104.987
	79.14	11.7301	42.022	65.5884	104.753
	79.2401	11.9581	42.4243	65.6904	104.852
	79.34	12.3535	42.4771	66.0059	105.064
	79.44	12.5853	42.5078	66.127	105.177
	79.54	11.895	42.4926	66.0024	104.948
	79.64	11.6988	42.624	66.0684	104.769
	79.7401	11.9922	42.3687	66.0137	104.792
	79.84	12.0361	42.6626	65.8745	105.172
	79.94	11.3732	42.1953	65.6421	104.939
	80.04	11.8356	42.3879	66.021	105.196
	80.14	12.4539	43.25	66.6226	105.501
	80.2401	11.9933	42.8521	65.9814	105.14
	80.34	12.2842	43.0698	66.1313	105.36
	80.44	12.1082	42.4165	66.1274	105.15
	80.54	11.7346	42.1838	65.8242	105.123
	80.64	12.1098	42.7012	66.1563	105.433
	80.7401	11.7889	42.2617	66.1211	105.578
	80.84	11.7446	42.1509	65.7969	105.131
	80.94	11.896	42.5093	66.0664	105.169
	81.04	12.0572	42.7886	66.1689	105.851
	81.14	12.009	43.0142	66.2734	105.591
	81.2401	12.4252	43.3955	66.5547	105.683
	81.34	12.4927	42.6152	66.4463	105.559
	81.44	12.2847	42.3096	66.0933	105.172
	81.54	12.4215	42.7808	66.2251	105.58
	81.64	12.2511	43.0884	66.5264	105.458
	81.7401	12.6595	43.1553	66.4863	105.751
	81.84	12.1216	42.644	66.2368	105.642
	81.94	12.0317	42.8794	66.3999	105.253
	82.04	12.3175	42.6915	66.3008	105.654
	82.14	12.0813	42.9385	66.5132	105.829
	82.2401	11.7409	42.1353	65.9297	105.446
	82.34	12.1704	42.4521	66.1045	105.453
	82.44	12.3027	42.6455	66.5781	105.88
	82.54	12.2744	43.022	66.3423	105.529
	82.64	12.1996	42.8467	66.7642	105.462
	82.7401	12.1031	42.4971	66.4751	105.572
	82.84	12.019	42.9292	66.6079	105.5
	82.94	12.0959	42.814	66.3467	105.454
	83.04	12.6167	42.7265	66.8623	105.927
	83.14	12.2495	42.7603	66.8101	105.64
	83.2401	12.3379	42.9844	66.5391	106.044
	83.34	12.4253	42.8799	66.7295	106.031
	83.44	12.1713	42.7227	66.4819	105.783
	83.54	12.1184	42.2732	66.437	105.71
	83.64	12.3994	42.8945	66.647	105.704
	83.7401	12.6961	43.0127	66.5508	105.891
	83.84	12.3145	42.625	66.6914	105.5
	83.94	12.5611	42.5977	66.417	105.458
	84.04	12.2245	42.4462	66.665	105.83
	84.14	12.171	42.7339	66.769	105.732
	84.2401	12.1087	43.043	66.8896	105.815
	84.34	12.2603	42.7793	66.3096	105.711
	84.44	12.2758	43.0767	66.5991	105.889
	84.54	12.1309	42.6368	66.7236	105.812
	84.64	12.1425	42.938	66.7563	105.862
	84.7401	12.1572	43.0088	66.6313	105.768
	84.84	12.563	42.7563	66.7031	105.902
	84.94	12.4176	42.5913	66.7466	105.982
	85.04	12.3223	43.0024	67.2554	106.36
	85.14	12.5566	43.0405	66.9517	106.077
	85.2401	12.3614	42.8369	66.5483	106.039
	85.34	12.3911	43.1348	67.0791	105.863
	85.44	12.3544	43.1392	67.2476	106.358
	85.54	12.3027	43.0712	66.9063	106.091
	85.64	12.1393	43.1694	66.7412	105.977
	85.7401	12.065	42.7813	66.876	106.236
	85.84	11.9771	43.1167	67.104	106.313
	85.94	11.7257	42.9829	66.8081	106.134
	86.04	11.9969	43.6825	67.1387	106.524
	86.14	11.5796	42.8623	66.9507	106.199
	86.2401	11.6406	43.1626	66.9473	106.542
	86.34	11.6372	43.1714	66.6191	105.932
	86.44	11.8068	43.2729	67.0151	106.297
	86.54	12.0059	43.4293	67.3823	106.695
	86.64	12.2585	43.2632	67.4907	106.391
	86.7401	11.5312	42.71	66.9067	106.073
	86.84	11.6992	42.9414	66.9731	106.051
	86.94	11.2432	42.8257	67.0688	105.986
	87.04	11.151	42.4766	67.0234	105.801
	87.14	11.8639	42.8315	66.8643	106.278
	87.2401	11.8326	43.5029	67.0635	106.503
	87.34	11.9268	42.9331	67.2686	106.393
	87.44	11.7989	42.9102	67.0313	106.441
	87.54	11.8375	43.1959	67.3008	106.461
	87.64	11.9744	43.23	67.6938	106.842
	87.7401	11.583	43.0962	67.0869	106.413
	87.84	11.5811	42.9009	67.1665	106.411
	87.94	11.9587	42.6592	67.208	106.554
	88.04	12.1942	43.5932	67.6343	106.932
	88.14	12.1258	43.3604	67.7593	106.893
	88.2401	11.4153	43.1509	67.3066	106.705
	88.34	11.5112	42.3301	66.8159	106.154
	88.44	11.67	42.7354	67.1904	106.254
	88.54	11.814	43.2398	67.0566	105.982
	88.64	12.0096	43.0308	67.2598	106.343
	88.7401	11.5612	42.9307	66.9868	106.281
	88.84	11.6563	42.9619	67.4443	106.417
	88.94	11.9881	42.8994	67.3018	106.595
	89.04	12.0779	43.8328	67.8936	107.281
	89.14	11.973	43.7676	67.4883	106.672
	89.2401	11.876	43.4375	67.2813	106.689
	89.34	11.7314	42.8359	67.1958	106.701
	89.44	11.7026	43.3813	67.9844	106.805
	89.54	11.7434	43.281	67.7095	106.86
	89.64	12.0262	43.7588	67.562	106.976
	89.7401	11.848	43.1748	67.623	107.082
	89.84	11.5298	43.2651	67.6548	106.89
	89.94	11.7566	43.1089	67.854	106.901
	90.04	11.4607	42.7176	67.4087	106.512
	90.14	12.1883	43.2939	67.687	107.08
	90.2401	11.6168	43.1289	67.7544	106.633
	90.34	11.6943	43.0464	67.7109	106.84
	90.44	11.5254	43.3618	67.5469	106.835
	90.54	11.7031	43.3398	67.8145	106.82
	90.64	11.5473	43.2158	67.4175	106.938
	90.7401	11.467	43.2573	67.3242	106.858
	90.84	12.0537	43.8403	67.9736	107.195
	90.94	11.2344	43.1602	67.7803	107.242
	91.04	11.5595	43.2783	67.7422	107.337
	91.14	11.779	42.8857	67.585	107.007
	91.2401	11.7768	43.4165	67.9438	107.623
	91.34	12.0142	43.3774	67.8564	107.212
	91.44	11.5085	43.2231	67.9258	107.029
	91.54	11.9106	43.8721	67.9512	108.035
	91.64	11.8286	43.8076	67.9004	107.71
	91.7401	11.805	43.1113	68.2104	107.593
	91.84	11.5752	42.7559	67.7422	107.444
	91.94	11.6549	43.3994	67.9907	107.607
	92.04	11.8276	43.3398	68.0713	107.733
	92.14	11.7806	43.4717	67.6616	107.823
	92.2401	11.6929	43.0669	67.4644	107.09
	92.34	11.7222	43.2095	67.8867	107.325
	92.44	11.6027	43.7632	68.3296	107.694
	92.54	11.7221	43.9213	68.6782	107.841
	92.64	11.9734	43.5947	68.4189	107.658
	92.7401	11.7412	43.1855	68.1899	107.312
	92.84	11.6245	43.272	67.8872	107.675
	92.94	11.5753	43.3438	67.9536	107.302
	93.04	11.8887	43.4576	68.2744	107.319
	93.14	11.5599	43.6436	68.3887	107.422
	93.2401	11.5446	42.9492	68.1113	107.121
	93.34	11.7466	42.9331	68.002	107.598
	93.44	11.5814	43.9722	68.6328	107.726
	93.54	11.3144	43.7548	68.5483	107.013
	93.64	11.171	43.3916	68.2104	107.413
	93.7401	11.3037	43.6714	68.3906	107.484
	93.84	11.3647	43.4824	68.457	107.548
	93.94	10.9587	43.2031	68.1045	107.335
	94.04	11.6259	43.6327	68.3843	107.684
	94.14	11.3325	43.1909	68.3022	107.458
	94.2401	11.5616	43.5269	68.7017	107.544
	94.34	11.4834	43.5591	68.541	107.481
	94.44	11.3706	43.688	68.5352	107.368
	94.54	11.2704	43.6986	68.5884	107.741
	94.64	11.1117	43.1597	68.2251	107.555
	94.7401	10.8434	42.9985	68.4194	107.841
	94.84	11.1748	43.5439	68.5273	107.745
	94.94	11.1284	43.2925	68.4268	107.339
	95.04	11.3653	43.229	68.1245	107.403
	95.14	11.1925	43.6533	68.3701	107.612
	95.2401	11.2205	43.7495	68.522	108.072
	95.34	11.188	43.3774	68.4946	107.615
	95.44	11.0042	43.2607	68.7212	107.884
	95.54	10.4376	43.2472	68.2153	107.257
	95.64	10.9464	43.4512	68.3633	107.65
	95.7401	11.3863	43.585	68.5879	108.054
	95.84	11.2451	43.8472	68.6377	108.021
	95.94	11.5198	43.5396	68.8203	108.13
	96.04	11.308	43.3447	68.373	107.552
	96.14	11.0679	43.5991	68.2178	107.512
	96.2401	10.8327	43.4438	68.4688	107.72
	96.34	11.1167	43.7324	68.7002	107.812
	96.44	11.408	43.854	68.5674	107.874
	96.54	11.0479	43.3799	68.3779	107.36
	96.64	10.9561	43.5371	68.2759	107.47
	96.7401	11.0829	43.522	68.1611	107.521
	96.84	10.9551	43.2446	68.3086	107.482
	96.94	10.8377	43.2402	68.3184	107.838
	97.04	11.184	43.7909	68.6973	108.392
	97.14	10.7624	43.5586	68.8037	108.255
	97.2401	10.8028	43.3066	68.2026	107.501
	97.34	10.7266	43.3726	68.4375	107.371
	97.44	10.5807	43.2354	68.3203	107.965
	97.54	10.623	43.8286	68.832	107.94
	97.64	11.0659	43.7026	68.6016	107.735
	97.7401	10.8937	43.0957	68.3335	107.697
	97.84	11.3042	43.8086	68.7295	107.677
	97.94	11.2456	43.394	68.6953	107.914
	98.04	10.8864	43.5104	68.6123	107.73
	98.14	11.3906	43.8281	69.0562	107.909
	98.2401	11.1874	43.5884	68.7749	108.122
	98.34	11.1152	43.4019	68.4111	107.721
	98.44	10.8722	43.5244	68.6567	108.004
	98.54	11.1494	43.8872	69.0532	108.005
	98.64	11.026	43.9019	68.978	108.052
	98.7401	11.2325	43.3408	69.0142	108.419
	98.84	11.0815	43.5298	69.1577	108.248
	98.94	11.455	43.8564	69.2183	108.115
	99.04	11.1852	43.7662	69.1362	108.17
	99.14	10.6533	43.3174	68.5171	107.583
	99.2401	10.6569	43.6157	68.6025	107.545
	99.34	10.8784	43.311	69.106	108.046
	99.44	11.2454	43.5439	68.9668	108.039
	99.54	10.9385	43.5108	68.8662	107.91
	99.64	11.0524	43.6367	68.9209	108.076
	99.7401	11.3104	43.5845	69.2915	108.504
	99.84	11.0615	43.3994	68.7681	107.931
	99.94	10.9299	43.4565	68.6782	107.764
	100.04	11.1598	44.0275	69.0166	108.121
	100.14	11.4393	44.3594	69.417	108.419
	100.24	11.1571	43.6299	69.457	108.579
	100.34	11.0947	43.9473	68.9517	108.19
	100.44	11.2198	43.7041	68.998	108.269
	100.54	11.4276	43.9383	69.1523	108.193
	100.64	11.0907	43.9214	68.9468	108.278
	100.74	10.5771	43.4668	68.957	108.044
	100.84	10.9214	43.4644	68.7197	108.104
	100.94	11.4857	43.7402	69.2285	108.483
	101.04	10.8893	43.405	68.7944	108.003
	101.14	10.9932	43.8223	69.2329	108.11
	101.24	11.0358	44.252	69.2407	108.455
	101.34	11.5684	44.4136	69.7573	108.868
	101.44	11.4213	43.9092	69.4478	108.657
	101.54	10.8004	43.7212	69.5454	108.185
	101.64	11.0836	43.8604	68.9893	108.146
	101.74	11.0245	43.9136	69.0469	108.58
	101.84	11.3345	44.0845	69.3813	108.779
	101.94	10.8567	43.6299	68.8081	108.398
	102.04	10.4553	43.1301	68.4038	108.079
	102.14	10.8728	43.605	69.0337	108.311
	102.24	11.0408	44.3433	69.6563	108.631
	102.34	10.7905	43.7627	69.4292	108.247
	102.44	11.1083	44.0449	69.3789	108.666
	102.54	10.8359	43.9697	69.1328	108.556
	102.64	10.9668	43.5347	69.064	108.81
	102.74	11.2052	43.7217	69.0703	108.43
	102.84	11.4619	43.8633	69.5469	108.691
	102.94	11.1475	43.9146	69.3301	108.468
	103.04	11.1074	43.8955	69.3423	108.475
	103.14	11.0792	43.8535	69.5835	108.737
	103.24	11.3655	44.4326	69.4038	108.917
	103.34	11.0762	43.7808	69.1538	108.508
	103.44	11.0284	43.6602	68.8179	108.412
	103.54	10.8394	43.6978	69.2959	108.443
	103.64	11.3355	43.48	69.1406	108.81
	103.74	10.7867	43.5205	69.2393	108.311
	103.84	11.1709	43.9277	69.1611	108.703
	103.94	10.9189	43.8711	69.1147	108.622
	104.04	10.841	43.9372	69.436	108.684
	104.14	11.1973	43.6729	69.7769	109.066
	104.24	10.9468	44.1323	69.605	108.909
	104.34	11.3101	43.9609	69.6382	108.582
	104.44	11.0577	43.8564	69.1743	108.509
	104.54	10.9049	43.6471	69.5708	108.525
	104.64	11.4536	44.3096	69.7202	109.086
	104.74	11.4268	44.0522	69.8271	108.786
	104.84	11.5791	44.4233	69.6567	109.117
	104.94	11.354	44.2007	69.3398	108.732
	105.04	10.9868	44.1577	69.459	108.662
	105.14	11.0483	43.6846	69.6392	109.004
	105.24	11.1934	44.2026	69.4697	108.95
	105.34	11.1963	44.0908	69.4648	108.785
	105.44	11.4681	44.1558	69.6846	108.98
	105.54	11.0635	44.0332	69.5835	108.909
	105.64	11.359	44.1245	69.3945	108.797
	105.74	11.4461	44.0957	69.8906	109.273
	105.84	10.9038	43.6299	69.4624	108.869
	105.94	10.9395	44.1626	69.479	108.603
	106.04	11.0738	44.6666	69.5952	108.944
	106.14	11.2533	44.1978	69.4253	109.038
	106.24	10.6286	44.2759	69.1289	108.666
	106.34	11.207	44.3423	69.9663	109.22
	106.44	10.8472	43.7036	69.729	109.044
	106.54	10.7472	43.8502	69.5728	108.55
	106.64	11.1538	44.2764	69.4653	109.179
	106.74	11.3716	44.6738	69.6011	108.94
	106.84	11.3574	44.0269	69.8813	109.03
	106.94	11.4098	43.8633	69.4277	108.875
	107.04	11.4394	44.3882	69.5771	109.047
	107.14	11.3602	44.2173	69.502	108.969
	107.24	11.1209	44.0723	69.7368	109.196
	107.34	11.791	44.5684	69.8779	109.45
	107.44	11.2115	44.3501	69.9282	109.22
	107.54	11.1934	44.2876	70.0518	109.221
	107.64	11.2104	44.5176	69.8979	108.984
	107.74	11.3939	44.7114	69.9941	109.327
	107.84	11.457	44.4321	69.6094	109.151
	107.94	11.1266	44.2788	69.874	108.68
	108.04	11.3223	44.1035	69.9414	109.159
	108.14	11.2158	44.4814	69.873	109.236
	108.24	11.2265	44.4478	69.8022	109.261
	108.34	10.998	44.355	69.8467	109.247
	108.44	11.2313	44.2134	70.1187	109.237
	108.54	11.2831	43.8172	69.8008	109.011
	108.64	10.6468	43.8691	69.4087	108.785
	108.74	11.3959	44.624	69.8384	109.301
	108.84	11.5698	44.3174	69.9653	109.455
	108.94	11.1316	44.2471	69.7236	109.185
	109.04	11.4397	44.613	70.1113	109.442
	109.14	11.7617	44.396	69.7241	109.592
	109.24	11.4771	44.1025	69.7007	109.431
	109.34	11.2798	44.125	69.9263	109.248
	109.44	11.2446	44.2549	69.9312	109.354
	109.54	11.41	44.4096	69.9087	109.425
	109.64	11.1658	44.1436	69.9824	109.23
	109.74	11.4984	44.2617	70.4517	109.938
	109.84	11.2598	44.0078	69.7935	109.21
	109.94	11.3583	43.9785	69.8789	109.146
	110.04	10.8932	44.1027	69.4648	109.119
	110.14	11.4512	44.3794	69.9541	109.41
	110.24	11.3311	44.0415	70.0479	109.284
	110.34	11.0508	44.2979	70.2061	109.625
	110.44	11.0985	44.3804	70.0537	109.408
	110.54	11.3044	43.9934	69.8491	109.408
	110.64	11.3944	44.5586	70.1992	109.98
	110.74	11.3204	44.3477	69.895	109.297
	110.84	11.3589	44.5322	70.1201	109.281
	110.94	11.4394	44.4951	69.7603	109.101
	111.04	11.3935	44.3769	69.7979	109.294
	111.14	11.0127	44.229	69.6221	109.073
	111.24	11.2341	44.4644	69.8374	109.163
	111.34	11.6504	44.2065	70.397	109.828
	111.44	11.5569	44.0688	70.0186	109.705
	111.54	11.2912	44.1096	69.9185	109.417
	111.64	11.3654	44.5366	69.9517	109.33
	111.74	11.6736	44.5703	70.272	109.657
	111.84	11.2305	44.2158	69.7852	109.269
	111.94	10.9737	44.0942	69.7202	109.484
	112.04	11.2617	44.5141	70.022	109.512
	112.14	11.6845	44.3086	70.249	109.697
	112.24	10.8903	44.3931	69.375	109.359
	112.34	10.9541	44.5815	70.0767	109.81
	112.44	11.2076	44.6406	70.0532	109.301
	112.54	11.3693	44.3581	69.9683	109.426
	112.64	11.719	44.77	70.1416	110.256
	112.74	11.2527	44.4531	69.5093	109.594
	112.84	11.647	44.6587	70.332	110.225
	112.94	11.3109	44.7383	69.9492	110
	113.04	11.256	44.298	69.9546	109.487
	113.14	11.4677	44.2603	70.1128	109.755
	113.24	11.2794	44.3047	70.0063	109.645
	113.34	11.6421	44.7715	70.4961	109.98
	113.44	11.6238	44.6113	70.3955	110.013
	113.54	10.9115	44.3836	69.8921	109.598
	113.64	11.6527	44.9888	70.4023	109.738
	113.74	11.3324	44.4927	70.147	109.998
	113.84	11.0718	44.499	69.9214	109.985
	113.94	11.4339	44.9048	70.2188	110.021
	114.04	11.0865	44.1905	70.0439	109.606
	114.14	11.084	44.2905	70.0015	109.651
	114.24	11.2967	44.3828	69.8208	109.678
	114.34	11.0894	44.0391	69.6567	109.722
	114.44	10.4879	44.1943	70.0938	109.642
	114.54	11.0714	44.0221	70.0972	109.326
	114.64	11.5551	44.4224	69.9673	109.909
	114.74	11.2003	44.5283	69.9126	109.631
	114.84	11.6025	44.5894	70.3721	110.101
	114.94	11.6521	44.6743	70.3843	110.101
	115.04	11.4107	44.4693	70.0195	109.577
	115.14	11.5283	44.2949	70.0283	109.876
	115.24	11.3941	44.4395	70.1602	110.048
	115.34	11.4546	45.0928	70.209	109.886
	115.44	11.1129	44.5337	70.0522	109.961
	115.54	11.3393	44.6503	70.2026	110.198
	115.64	11.5088	44.583	70.2759	109.881
	115.74	11.3888	44.4185	70.3198	109.867
	115.84	11.6079	44.6494	70.2905	110.068
	115.94	11.394	44.7275	70.4189	110.182
	116.04	11.501	44.7388	70.0913	110.147
	116.14	11.3707	44.3442	70.2886	110.003
	116.24	12.041	44.6719	70.7476	110.543
	116.34	11.686	44.8096	70.5146	110.392
	116.44	11.4305	44.6724	70.2007	110.413
	116.54	11.2326	44.3444	70.5703	110.23
	116.64	11.4966	44.5767	70.874	110.602
	116.74	11.477	44.5161	70.8086	110.618
	116.84	11.2734	44.8438	70.6748	110.314
	116.94	11.2738	44.9648	70.4937	110.235
	117.04	11.6141	45.286	70.8359	110.761
	117.14	11.3416	44.8037	70.7393	110.649
	117.24	11.0255	44.9497	70.3384	110.304
	117.34	11.2837	44.4907	70.8545	110.302
	117.44	10.9496	44.4971	70.4805	110.364
	117.54	10.7433	44.2897	70.5791	110.531
	117.64	10.9863	44.7002	70.4951	110.452
	117.74	10.9956	44.4473	70.5078	110.344
	117.84	11.1143	44.4038	70.9629	110.08
	117.94	11.3046	45.1118	70.9453	110.115
	118.04	10.8612	45.0526	70.7827	110.22
	118.14	10.6227	44.3228	70.2622	110.28
	118.24	11.043	44.312	70.7568	110.667
	118.34	11.2441	44.666	70.9102	110.422
	118.44	10.8293	44.6479	70.4297	110.239
	118.54	11.4392	45.1931	70.7837	110.666
	118.64	11.0504	44.6729	70.3071	110.314
	118.74	10.881	44.4463	70.6807	110.504
	118.84	11.2993	44.75	71.0942	110.515
	118.94	11.2417	45.1392	70.8306	110.663
	119.04	11.3652	45.104	70.978	110.91
	119.14	11.5286	44.9873	71.2217	110.757
	119.24	11.1909	44.7524	70.2827	110.252
	119.34	10.8335	44.6069	70.4453	110.015
	119.44	10.9441	44.6431	70.4976	110.375
	119.54	11.2093	45.1078	70.793	110.857
	119.64	11.0893	44.8394	70.9595	110.305
	119.74	11.3083	44.9424	70.5732	110.352
	119.84	10.936	45.1992	71.0479	110.854
	119.94	11.2445	45.1704	71.124	110.365
	120.04	10.7748	44.3979	70.5181	110.954
	120.14	11.0951	44.6655	70.4785	110.511
	120.24	11.168	44.7729	71.0195	103.962
	120.34	27.4907	55.1689	88.7397	38.6045
	120.44	-8.58987	28.2676	52.3423	79.5054
	120.54	-23.2634	28.6052	34.9238	82.1795
	120.64	3.55552	33.1348	50.3994	63.4307
	120.74	5.11958	28.4653	45.8281	55.1787
	120.84	5.28857	27.8887	42.2681	51.5327
	120.94	5.09337	25.936	40.6416	49.0767
	121.04	4.06646	24.5347	38.7529	47.6627
	121.14	2.86859	23.105	36.3657	45.6133
	121.24	3.48417	23.3174	35.8359	44.3555
	121.34	4.29639	23.561	35.8096	44
	121.44	4.47504	23.1558	35.3955	44.5791
	121.54	4.34254	22.6184	34.6782	43.4016
	121.64	4.23312	22.2437	34.1914	42.1201
	121.74	4.032	21.3433	32.8721	41.5049
	121.84	3.98193	21.1455	32.4712	40.9243
	121.94	4.13552	20.9404	32.5215	40.4966
	122.04	3.55154	20.5364	32.0376	39.9016
	122.14	4.204	20.3384	31.7212	39.1431
	122.24	4.25526	20.2095	31.436	39.168
	122.34	4.0835	20.4683	31.3252	39.2266
	122.44	4.10069	19.9644	30.8828	38.6377
	122.54	3.78719	19.5479	30.4961	38.0577
	122.64	4.35014	20.1655	30.7373	38.4038
	122.74	4.45079	19.6836	30.8872	38.0029
	122.84	4.00928	19.1982	30.2627	37.6675
	122.94	4.04587	19.5083	29.9546	37.103
	123.04	3.90496	19.0051	29.647	36.6935
	123.14	3.77238	18.4639	29.5068	36.4175
	123.24	3.93276	19.0474	29.8291	36.8438
	123.34	4.24658	19.1724	29.3901	36.5078
	123.44	4.03211	19.0327	29.1719	36.6348
	123.54	3.73002	18.3301	29.0142	36.167
	123.64	3.34832	18.3618	28.8359	35.9321
	123.74	3.63385	18.1196	28.6592	35.6592
	123.84	3.3418	18.0786	28.2759	35.1929
	123.94	3.66609	17.9751	28.4839	35.5366
	124.04	4.00107	18.0011	28.3525	35.4049
	124.14	3.85122	18.2837	28.2988	35.4849
	124.24	3.59129	18.2007	28.5396	35.3013
	124.34	3.54248	18.0483	28.3335	34.9233
	124.44	3.77618	17.9082	28.082	35.4673
	124.54	3.0076	17.2073	27.5649	34.5071
	124.64	3.54685	17.7993	27.832	34.6582
	124.74	3.32499	17.3955	27.646	34.3174
	124.84	3.58789	17.9805	28.0366	34.6147
	124.94	3.41487	17.7651	27.9429	34.6953
	125.04	2.91763	17.2135	27.1729	33.7072
	125.14	3.52669	17.6938	27.6196	33.9663
	125.24	3.85001	17.8237	27.9971	34.7188
	125.34	3.77832	17.4961	28.1421	34.3574
	125.44	3.21973	17.3608	27.4224	33.8896
	125.54	3.35074	17.4699	27.458	33.4098
	125.64	3.60839	17.605	27.1909	33.8018
	125.74	3.36675	17.4478	27.2173	33.8462
	125.84	3.29932	17.291	27.354	33.7583
	125.94	3.65233	17.8306	27.2778	33.5264
	126.04	3.37912	17.5627	27.3662	33.425
	126.14	3.62052	17.2266	27.9048	34.2319
	126.24	3.40313	17.3774	27.5884	33.7798
	126.34	3.14258	17.1035	26.9829	33.3945
	126.44	3.86518	17.542	27.1284	33.7354
	126.54	3.30845	17.4852	26.9951	33.4076
	126.64	2.91617	16.5215	26.4346	32.832
	126.74	3.08013	17.1235	26.7612	32.9209
	126.84	3.62061	17.2754	26.9541	33.4648
	126.94	3.06205	17.0181	26.7451	33.1523
	127.04	3.43048	17.2523	26.752	33.2376
	127.14	2.99147	16.5981	26.3901	32.7646
	127.24	3.29177	16.8125	26.6982	32.9438
	127.34	4.10889	17.7227	27.1758	33.2891
	127.44	3.08844	16.8315	26.8921	32.7251
	127.54	3.31828	16.8915	26.8936	32.957
	127.64	3.36742	16.9351	26.5288	32.9224
	127.74	3.54417	17.0493	26.7495	33.1616
	127.84	3.79541	17.3955	26.8169	33.3809
	127.94	3.43415	17.2275	26.9199	32.8726
	128.04	3.84713	17.1733	26.6528	33.0185
	128.14	3.57417	16.9478	26.585	33.0645
	128.24	3.26899	17.0713	26.5151	32.875
	128.34	3.4043	16.8423	26.603	32.5396
	128.44	3.21983	17.1455	26.252	32.6152
	128.54	3.62593	17.1884	26.4961	32.8623
	128.64	3.56885	16.8198	26.7632	32.564
	128.74	3.24941	16.6621	26.54	32.9292
	128.84	3.11084	16.6558	25.9995	32.3862
	128.94	3.69137	16.9482	26.7227	32.2129
	129.04	3.41833	17.0018	26.4683	32.3881
	129.14	2.95535	16.8369	26.4492	32.4004
	129.24	3.40282	16.7949	26.5151	32.3525
	129.34	3.51904	16.8916	26.4541	32.3857
	129.44	3.51125	16.6289	26.1382	32.0811
	129.54	3.42522	16.8124	25.9829	32.0497
	129.64	2.85796	16.4917	26.3423	32.1836
	129.74	3.28738	16.5645	26.3022	31.9507
	129.84	3.63232	17.1924	26.3164	32.1689
	129.94	3.09906	16.6919	25.8184	31.9175
	130.04	2.9761	16.8213	26.3179	32.2115
	130.14	2.8801	16.7588	25.6973	32.0952
	130.24	3.28793	17.1284	26.272	32.1963
	130.34	3.13379	16.9824	26.3228	32.3169
	130.44	2.77304	16.793	25.8652	31.9785
	130.54	3.12015	16.7564	25.6343	31.2891
	130.64	3.02792	16.6753	25.9063	31.5103
	130.74	2.74321	16.729	25.9795	32.3052
	130.84	3.26416	16.8271	26.1528	31.8667
	130.94	3.25728	16.4956	25.9697	31.7568
	131.04	3.04694	16.5352	25.7935	31.5469
	131.14	3.12617	16.8721	26.1304	31.7461
	131.24	3.26064	17.1323	26.2788	32.0049
	131.34	3.36377	16.8394	26.1196	31.9209
	131.44	2.56122	16.7524	25.6162	31.5435
	131.54	2.76248	16.6575	25.8564	31.5872
	131.64	3.29836	17.1948	26.2368	31.8608
	131.74	3.73908	16.979	26.332	31.9585
	131.84	2.9751	16.6875	26.145	31.6226
	131.94	3.08457	16.625	25.6841	30.9756
	132.04	3.30438	16.8644	25.8647	31.5471
	132.14	3.28236	16.7051	25.8071	31.5845
	132.24	3.42257	17.0454	26.1431	31.4795
	132.34	2.91992	16.4277	25.6792	31.2876
	132.44	2.93275	16.4927	25.894	31.5493
	132.54	3.27552	16.8082	25.8125	31.5265
	132.64	3.13604	16.6104	26.4141	31.6484
	132.74	3.34	17.0815	25.9717	31.6484
	132.84	3.32324	16.7471	26.2227	31.8569
	132.94	3.13498	16.4688	25.8975	31.3516
	133.04	3.49003	17.0057	26.5518	31.6507
	133.14	3.01676	16.6523	26.2876	31.5146
	133.24	3.315	16.7979	25.9858	31.7637
	133.34	3.28223	16.9565	26.2397	31.6567
	133.44	2.57834	16.4092	25.6992	31.1831
	133.54	2.89483	16.5897	25.7109	31.5511
	133.64	2.73547	16.2969	25.332	31.248
	133.74	2.90586	16.397	25.6118	31.042
	133.84	3.05029	16.9478	25.4551	31.4717
	133.94	3.20646	17.1104	25.8281	31.6172
	134.04	3.32374	16.8901	26.061	31.6079
	134.14	3.1392	16.6611	25.9678	31.3545
	134.24	3.12592	16.7251	25.7402	31.4912
	134.34	2.96143	16.6519	25.9688	31.2295
	134.44	2.97816	16.8252	26.1865	31.3872
	134.54	3.45122	16.9747	26.3228	31.6783
	134.64	3.50222	16.75	26.2163	31.7256
	134.74	3.09172	16.5776	25.6826	31.2681
	134.84	2.84326	16.625	25.6885	31.0327
	134.94	3.01488	16.7808	25.877	31.0483
	135.04	3.56616	17.2131	26.0493	31.719
	135.14	3.23608	16.9756	25.8037	31.1597
	135.24	3.30858	17.0742	26.1743	31.248
	135.34	3.36426	16.979	26.0679	31.4165
	135.44	3.37299	16.7715	25.9766	31.3711
	135.54	2.93152	16.476	25.8149	31.1405
	135.64	2.70128	16.3433	25.4971	30.811
	135.74	2.88467	16.4067	25.7471	31.082
	135.84	2.5874	16.1006	25.5635	30.8281
	135.94	3.0385	16.6235	26.1045	31.2007
	136.04	2.77354	16.5104	25.5708	31.2599
	136.14	3.29496	16.8481	25.7754	31.2354
	136.24	2.98382	16.8989	25.5581	31.2085
	136.34	3.10645	16.8564	25.6099	31.209
	136.44	3.32769	16.73	26.0049	31.332
	136.54	3.29199	16.6387	25.9453	30.8428
	136.64	3.38695	16.5884	25.9868	31.3413
	136.74	2.88254	16.1797	25.5796	30.9155
	136.84	3.0874	16.915	25.6816	31.0405
	136.94	3.02545	16.7876	25.5366	30.873
	137.04	2.80807	16.7075	25.3892	31.0468
	137.14	2.63724	16.457	25.2695	30.9985
	137.24	2.49567	16.481	25.6689	30.9307
	137.34	2.77002	16.6489	25.7813	30.9482
	137.44	2.88491	16.626	25.4893	30.6338
	137.54	3.06696	16.669	25.6509	30.7164
	137.64	3.44371	16.4585	25.7192	31.0386
	137.74	3.15156	16.6021	25.4937	30.6978
	137.84	2.86035	16.8682	25.9849	31.0254
	137.94	3.28073	16.9565	26.0801	31.4258
	138.04	3.10628	17.14	26.1587	31.1795
	138.14	3.0964	16.5894	25.5142	30.7676
	138.24	3.21858	17.0781	25.7583	31.0483
	138.34	2.70947	16.5034	25.7432	30.9585
	138.44	3.36249	16.8335	25.8633	31.5122
	138.54	2.9214	16.3985	25.3936	30.7075
	138.64	3.17164	16.3555	25.5513	30.8647
	138.74	3.24178	16.8457	25.8135	31.2412
	138.84	3.2666	17.3384	25.9453	31.397
	138.94	3.02151	16.8887	26.0024	31.2329
	139.04	3.18217	16.6778	25.6064	31.356
	139.14	3.11908	16.8174	25.7505	31.2778
	139.24	2.79114	16.6812	25.7153	30.9185
	139.34	3.46387	16.9053	25.7891	31.0425
	139.44	2.96576	16.9683	25.9692	31.1367
	139.54	3.02933	16.9688	25.5078	31.2305
[truncated: 1,206 more rows]
[truncated: 5 more columns]

## Sheet: Supp.fig.3
Supp. fig.3a
		Ctrl_ChIP: CBP	Ctrl_ChIP: CBP	Ctrl_ChIP: CBP	Ctrl_ChIP: CBP	APC_ChIP: CBP	APC_ChIP: CBP	APC_ChIP: CBP	APC_ChIP: CBP
	CRE-G6pc_Gluc0	1	1.033	1.034	1.045	1.041	1.02	1.04	1.042
	CRE-G6pc_Gluc30	1.712	2.523	2.232	1.641	1.962	1.354	1.139	2.764
	CRE-G6pc_Gluc60	2.154	2.113	1.7	1.812	1.426	1.996	1.681	1.486
		Ctrl_ChIP: CBP	Ctrl_ChIP: CBP	Ctrl_ChIP: CBP	Ctrl_ChIP: CBP	APC_ChIP: CBP	APC_ChIP: CBP	APC_ChIP: CBP	APC_ChIP: CBP
	CRE-Pck1_Gluc0	1.009	1.034	1.007	1.004	0.824	0.9822	0.8628	1.016
	CRE-Pck1_Gluc30	1.05	0.585	0.878	0.701	0.937	0.713	0.635	0.711
	CRE-Pck1_Gluc60	0.767	0.698	0.884	0.783	0.728	0.832	0.896	0.881
		Ctrl_ChIP: CBP	Ctrl_ChIP: CBP	Ctrl_ChIP: CBP	Ctrl_ChIP: CBP	APC_ChIP: CBP	APC_ChIP: CBP	APC_ChIP: CBP	APC_ChIP: CBP
	CRE-PGC1a_Gluc0	0.983	1.128	1.128	0.962	0.908	0.8532	0.93	0.8739
	CRE-PGC1a_Gluc30	0.508	0.617	0.682	0.463	0.488	0.516	0.674	0.619
	CRE-PGC1a_Gluc60	0.422	0.634	0.892	0.689	0.672	0.659	0.637	0.359
Two-way ANOVA followed Bonferroni's multiple comparison test
	Table Analyzed	APC vs. CHIP CBP: CRE-G6pc
	Two-way RM ANOVA	Matching: Stacked
	Assume sphericity?	No
	Alpha	0.05
	Source of Variation	% of total variation	P value	P value summary	Significant?	Geisser-Greenhouse's epsilon
	Glucagon time x APC	1.573	0.7307	ns	No
	Glucagon time	57.21	0.0101	*	Yes	0.5728
	APC	2.717	0.2317	ns	No
	Subject	9.209	0.7053	ns	No
	ANOVA table	SS	DF	MS	F (DFn, DFd)	P value
	Glucagon time x APC	0.1012	2	0.05058	F (2, 12) = 0.3222	P=0.7307
	Glucagon time	3.679	2	1.84	F (1.146, 6.873) = 11.72	P=0.0101
	APC	0.1748	1	0.1748	F (1, 6) = 1.770	P=0.2317
	Subject	0.5923	6	0.09872	F (6, 12) = 0.6287	P=0.7053
	Residual	1.884	12	0.157
	Difference between column means
	Mean of Ctrl_ChIP: CBP	1.667
	Mean of APC_ChIP: CBP	1.496
	Difference between means	0.1707
	SE of difference	0.1283
	95% CI of difference	-0.1432 to 0.4845
	Data summary
	Number of columns (APC)	2
	Number of rows (Glucagon time)	3
	Number of subjects (Subject)	8
	Number of missing values	0
	Table Analyzed	APC vs. CHIP CBP：CRE-Pck1
	Two-way RM ANOVA	Matching: Stacked
	Assume sphericity?	No
	Alpha	0.05
	Source of Variation	% of total variation	P value	P value summary	Significant?	Geisser-Greenhouse's epsilon
	Time x Column Factor APC	5.119	0.4826	ns	No
	Time	38.72	0.0376	*	Yes	0.6407
	Column Factor APC	1.406	0.4831	ns	No
	Subject	15.11	0.6131	ns	No
	ANOVA table	SS	DF	MS	F (DFn, DFd)	P value
	Time x Column Factor APC	0.02213	2	0.01107	F (2, 12) = 0.7747	P=0.4826
	Time	0.1674	2	0.0837	F (1.281, 7.688) = 5.859	P=0.0376
	Column Factor APC	0.00608	1	0.00608	F (1, 6) = 0.5584	P=0.4831
	Subject	0.06533	6	0.01089	F (6, 12) = 0.7622	P=0.6131
	Residual	0.1714	12	0.01429
	Difference between column means
	Mean of ChIP: CBP & Ctrl	0.8667
	Mean of ChIP: CBP & APC	0.8348
	Difference between means	0.03183
	SE of difference	0.0426
	95% CI of difference	-0.07240 to 0.1361
	Data summary
	Number of columns (Column Factor APC)	2
	Number of rows (Time)	3
	Number of subjects (Subject)	8
	Number of missing values	0
	Compare each cell mean with the other cell mean in that row
	Number of families	1
	Number of comparisons per family	3
	Alpha	0.05
	Bonferroni's multiple comparisons test	Mean Diff.	95.00% CI of diff.	Significant?	Summary	Adjusted P Value
	ChIP: CBP & APC - ChIP: CBP & Ctrl
	CRE-Pck1_Gluc0	-0.09225	-0.3109 to 0.1264	No	ns	0.4158
	CRE-Pck1_Gluc30	-0.0545	-0.4782 to 0.3692	No	ns	>0.9999
	CRE-Pck1_Gluc60	0.05125	-0.1262 to 0.2287	No	ns	>0.9999
	Test details	Mean 1	Mean 2	Mean Diff.	SE of diff.	N1	N2	t	DF
	ChIP: CBP & APC - ChIP: CBP & Ctrl
	CRE-Pck1_Gluc0	0.9213	1.014	-0.09225	0.04667	4	4	1.977	3.134
	CRE-Pck1_Gluc30	0.749	0.8035	-0.0545	0.121	4	4	0.4505	5.106
	CRE-Pck1_Gluc60	0.8343	0.783	0.05125	0.05399	4	4	0.9493	5.999
	Table Analyzed	APC vs. CHIP CBP: CRE-Pgc-1a
	Two-way RM ANOVA	Matching: Stacked
	Assume sphericity?	No
	Alpha	0.05
	Source of Variation	% of total variation	P value	P value summary	Significant?	Geisser-Greenhouse's epsilon
	Time x Column Factor APC	2.538	0.283	ns	No
	Time	70.23	0.0004	***	Yes	0.5738
	Column Factor APC	3.251	0.2688	ns	No
	Subject	13.14	0.0904	ns	No
	ANOVA table	SS	DF	MS	F (DFn, DFd)	P value
	Time x Column Factor APC	0.02747	2	0.01373	F (2, 12) = 1.405	P=0.2830
	Time	0.7602	2	0.3801	F (1.148, 6.886) = 38.88	P=0.0004
	Column Factor APC	0.03518	1	0.03518	F (1, 6) = 1.485	P=0.2688
	Subject	0.1422	6	0.0237	F (6, 12) = 2.424	P=0.0904
	Residual	0.1173	12	0.009776
	Difference between column means
	Mean of ChIP: CBP & Ctrl	0.759
	Mean of ChIP: CBP & APC	0.6824
	Difference between means	0.07658
	SE of difference	0.06285
	95% CI of difference	-0.07721 to 0.2304
	Data summary
	Number of columns (Column Factor APC)	2
	Number of rows (Time)	3
	Number of subjects (Subject)	8
	Number of missing values	0
	Compare each cell mean with the other cell mean in that row
	Number of families	1
	Number of comparisons per family	3
	Alpha	0.05
	Bonferroni's multiple comparisons test	Mean Diff.	95.00% CI of diff.	Significant?	Summary	Adjusted P Value
	ChIP: CBP & APC - ChIP: CBP & Ctrl
	CRE-PGC1a_Gluc0	-0.159	-0.3545 to 0.03654	No	ns	0.0955
	CRE-PGC1a_Gluc30	0.00675	-0.2128 to 0.2263	No	ns	>0.9999
	CRE-PGC1a_Gluc60	-0.0775	-0.4880 to 0.3330	No	ns	>0.9999
	Test details	Mean 1	Mean 2	Mean Diff.	SE of diff.	N1	N2	t	DF
	ChIP: CBP & APC - ChIP: CBP & Ctrl
	CRE-PGC1a_Gluc0	0.8913	1.05	-0.159	0.04825	4	4	3.295	3.85
	CRE-PGC1a_Gluc30	0.5743	0.5675	0.00675	0.06634	4	4	0.1018	5.889
	CRE-PGC1a_Gluc60	0.5818	0.6593	-0.0775	0.1221	4	4	0.635	5.639
Supp. fig.3b
	APC, uM	Relative MTT absortance-48H	Relative MTT absortance-48H	Relative MTT absortance-48H	Relative MTT absortance-48H	Relative MTT absortance-48H		Table Analyzed	APC -MTT
	0	102.102	99.8498	97.5976	101.351	99.0991		Data sets analyzed	A-E
	1	101.351	105.105	97.5976	102.853	102.853
	5	99.8499	98.3483	103.604	105.105	108.859		ANOVA summary
	25	96.6066	104.354	100.601	99.6096	108.108		F	1.813
	100	107.357	101.111	106.607	109.61	103.604		P value	0.166
								P value summary	ns
								Significant diff. among means (P < 0.05)?	No
								R squared	0.2661
								Brown-Forsythe test
								F (DFn, DFd)	0.6966 (4, 20)
								P value	0.6032
								P value summary	ns
								Are SDs significantly different (P < 0.05)?	No
								Bartlett's test
								Bartlett's statistic (corrected)	3.282
								P value	0.5119
								P value summary	ns
								Are SDs significantly different (P < 0.05)?	No
								ANOVA table	SS	DF	MS	F (DFn, DFd)	P value
								Treatment (between columns)	86.39	4	21.6	F (4, 20) = 1.813	P=0.1660
								Residual (within columns)	238.3	20	11.91
								Total	324.7	24
								Data summary
								Number of treatments (columns)	5
								Number of values (total)	25
								Number of families	1
								Number of comparisons per family	4
								Alpha	0.05
								Dunnett's multiple comparisons test	Mean Diff.	95.00% CI of diff.	Significant?	Summary	Adjusted P Value	A-?
								APC_0μM vs. APC_1μM	-1.97	-7.758 to 3.818	No	ns	0.778	B	APC_1μM
								APC_0μM vs. APC_5μM	-3.143	-8.931 to 2.645	No	ns	0.4275	C	APC_5μM
								APC_0μM vs. APC_25μM	-1.846	-7.634 to 3.942	No	ns	0.8127	D	APC_25μM
								APC_0μM vs. APC_100μM	-5.648	-11.44 to 0.1402	No	ns	0.057	E	APC_100μM
								Test details	Mean 1	Mean 2	Mean Diff.	SE of diff.	n1	n2	q	DF
								APC_0μM vs. APC_1μM	100	102	-1.97	2.183	5	5	0.9024	20
								APC_0μM vs. APC_5μM	100	103.2	-3.143	2.183	5	5	1.44	20
								APC_0μM vs. APC_25μM	100	101.9	-1.846	2.183	5	5	0.8455	20
								APC_0μM vs. APC_100μM	100	105.7	-5.648	2.183	5	5	2.587	20
Supp. fig.3c
	APC vs. cAMP
			cAMP, pmol/ug	cAMP, pmol/ug	cAMP, pmol/ug	cAMP, pmol/ug		Table Analyzed	APC vs. cAMP
	1	Ctrl_Ctrl	1.07798	0.933594	0.936357	1.05207		Data sets analyzed	A-E
	2	Ctrl_Gluc	10.95	12.3342	11.5581	8.32096
	3	APC 0.5H_Gluc	9.76494	13.6965	13.5803	8.4137		ANOVA summary
	4	APC 1H_Gluc	10.9076	11.1137	11.3636	8.34327		F	28.09
	5	APC 5H_Gluc	11.3502	9.48073	11.2821	9.13219		P value	<0.0001
								P value summary	****
								Significant diff. among means (P < 0.05)?	Yes
								R squared	0.8822
								Brown-Forsythe test
								F (DFn, DFd)	3.577 (4, 15)
								P value	0.0307
								P value summary	*
								Are SDs significantly different (P < 0.05)?	Yes
								Bartlett's test
								Bartlett's statistic (corrected)	16.09
								P value	0.0029
								P value summary	**
								Are SDs significantly different (P < 0.05)?	Yes
								ANOVA table	SS	DF	MS	F (DFn, DFd)	P value
								Treatment (between columns)	305.3	4	76.32	F (4, 15) = 28.09	P<0.0001
								Residual (within columns)	40.75	15	2.717
								Total	346	19
								Data summary
								Number of treatments (columns)	5
								Number of values (total)	20
								Number of families	1
								Number of comparisons per family	4
								Alpha	0.05
								Dunnett's multiple comparisons test	Mean Diff.	95.00% CI of diff.	Significant?	Summary	Adjusted P Value	B-?
								Ctrl_Gluc vs. Ctrl_Ctrl	9.791	6.612 to 12.97	Yes	****	<0.0001	A	Ctrl_Ctrl
								Ctrl_Gluc vs. APC 0.5H_Gluc	-0.5731	-3.752 to 2.606	No	ns	0.9646	C	APC 0.5H_Gluc
								Ctrl_Gluc vs. APC 1H_Gluc	0.3588	-2.820 to 3.538	No	ns	0.9936	D	APC 1H_Gluc
								Ctrl_Gluc vs. APC 5H_Gluc	0.4795	-2.699 to 3.658	No	ns	0.9811	E	APC 5H_Gluc
								Test details	Mean 1	Mean 2	Mean Diff.	SE of diff.	n1	n2	q	DF
								Ctrl_Gluc vs. Ctrl_Ctrl	10.79	1	9.791	1.165	4	4	8.401	15
								Ctrl_Gluc vs. APC 0.5H_Gluc	10.79	11.36	-0.5731	1.165	4	4	0.4917	15
								Ctrl_Gluc vs. APC 1H_Gluc	10.79	10.43	0.3588	1.165	4	4	0.3078	15
								Ctrl_Gluc vs. APC 5H_Gluc	10.79	10.31	0.4795	1.165	4	4	0.4114	15
Supp. fig.3e
	relative p-AMPK protein
			μM	relative p-AMPK protein	relative p-AMPK protein	relative p-AMPK protein			Table Analyzed	Data 1
	1	APC	0	0.936763	0.84046	1.22278
	2	APC	5	1.01891	0.956626	0.85982			Two-way RM ANOVA	Matching: Stacked
	3	APC	10	0.87227	0.849504	0.960029			Assume sphericity?	No
	4	APC	100	0.949497	0.934906	0.833628			Alpha	0.05
	5	APC	200	0.990449	0.989344	0.979769
	6	APC	200	1.01692	1.16079	1.10532			Source of Variation	% of total variation	P value	P value summary	Significant?	Geisser-Greenhouse's epsilon
									content x Drug	23.07	<0.0001	****	Yes
	7	MET	0	0.99505	0.890278	1.11467			content	33.79	0.0002	***	Yes	0.3602
	8	MET	5	1.16937	1.16937	0.948269			Drug	39.19	<0.0001	****	Yes
	9	MET	10	1.25646	1.24947	1.16586			Subject	0.276	0.8237	ns	No
	10	MET	100	1.43217	1.32606	1.42324
	11	MET	200	2.04867	1.94074	1.94337			ANOVA table	SS	DF	MS	F (DFn, DFd)	P value
	12	MET	200	1.96607	1.95102	2.09831			content x Drug	1.212	5	0.2425	F (5, 20) = 25.08	P<0.0001
									content	1.776	5	0.3551	F (1.801, 7.203) = 36.73	P=0.0002
									Drug	2.06	1	2.06	F (1, 4) = 568.0	P<0.0001
									Subject	0.0145	4	0.003626	F (4, 20) = 0.3751	P=0.8237
									Residual	0.1933	20	0.009667
									Difference between column means
									Mean of APC	0.971
									Mean of MET	1.449
									Difference between means	-0.4784
									SE of difference	0.02007
									95% CI of difference	-0.5341 to -0.4226
									Data summary
									Number of columns (Drug)	2
									Number of rows (content)	6
									Number of subjects (Subject)	6
									Number of missing values	0
									Within each column, compare rows (simple effects within columns)
									Number of families	2
									Number of comparisons per family	5
									Alpha	0.05
									Dunnett's multiple comparisons test	Mean Diff.	95.00% CI of diff.	Significant?	Summary	Adjusted P Value
									APC
									5 vs. 0	-0.05488	-1.113 to 1.003	No	ns	0.9917
									10 vs. 0	-0.1061	-0.6623 to 0.4502	No	ns	0.6456
									100 vs. 0	-0.09399	-1.118 to 0.9302	No	ns	0.9349
									200 vs. 0	-0.01348	-0.8222 to 0.7952	No	ns	0.9999
									200 vs. 0	0.09434	-0.7731 to 0.9618	No	ns	0.8933
									MET
									5 vs. 0	0.09567	-0.8259 to 1.017	No	ns	0.9063
									10 vs. 0	0.2239	-0.3988 to 0.8466	No	ns	0.3021
									100 vs. 0	0.3938	0.1017 to 0.6860	Yes	*	0.028
									200 vs. 0	0.9776	0.4674 to 1.488	Yes	*	0.014
									200 vs. 0	1.005	0.8130 to 1.197	Yes	**	0.0019
									Test details	Mean 1	Mean 2	Mean Diff.	SE of diff.	N1	N2	q	DF
									APC
									5 vs. 0	0.9451	1	-0.05488	0.1544	3	3	0.3556	2
									10 vs. 0	0.8939	1	-0.1061	0.08117	3	3	1.307	2
									100 vs. 0	0.906	1	-0.09399	0.1495	3	3	0.6289	2
									200 vs. 0	0.9865	1	-0.01348	0.118	3	3	0.1142	2
									200 vs. 0	1.094	1	0.09434	0.1266	3	3	0.7453	2
									MET
									5 vs. 0	1.096	1	0.09567	0.1345	3	3	0.7114	2
									10 vs. 0	1.224	1	0.2239	0.09087	3	3	2.464	2
									100 vs. 0	1.394	1	0.3938	0.04263	3	3	9.238	2
									200 vs. 0	1.978	1	0.9776	0.07445	3	3	13.13	2
									200 vs. 0	2.005	1	1.005	0.02804	3	3	35.85	2

## Sheet: Supp.fig.4
Supp. Fig. 4b
		body weight of db/db ip APC, g
		VEH	VEH	VEH	VEH	VEH	VEH	APC	APC	APC	APC	APC	APC
	0W	45	50.8	45	46.8	47	45	47.8	44	45.4	45.3	44.6	40
	1W	47.4	51.8	49.9	50.9	48.5	49.1	49.5	45.9	48.6	47.9	47.4	42.5
	2W	47.1	52	50.4	52.2	47.9	49	48.9	45.9	48.4	47.9	47.3	41.7
	4W	48.2	54.2	51.7	50.7	52.2	48.9	45.8	47.8	47.9	46.5	48.1	42.5
	5W	49.9	54.3	53.9	51.8	51.6	49.8	46.8	48.5	47.9	45.3	47.8	44.9
	Table Analyzed	Data 1
	Two-way RM ANOVA	Matching: Stacked
	Assume sphericity?	No
	Alpha	0.05
	Source of Variation	% of total variation	P value	P value summary	Significant?	Geisser-Greenhouse's epsilon
	age, Week x APC	6.011	0.0004	***	Yes
	age, Week	20.47	<0.0001	****	Yes	0.5227
	APC	30.08	0.0143	*	Yes
	Subject	34.32	<0.0001	****	Yes
	ANOVA table	SS	DF	MS	F (DFn, DFd)	P value
	age, Week x APC	32.98	4	8.245	F (4, 40) = 6.585	P=0.0004
	age, Week	112.3	4	28.07	F (2.091, 20.91) = 22.42	P<0.0001
	APC	165	1	165	F (1, 10) = 8.764	P=0.0143
	Subject	188.3	10	18.83	F (10, 40) = 15.04	P<0.0001
	Residual	50.08	40	1.252
	Difference between column means
	Mean of VEH	49.71
	Mean of APC	46.39
	Difference between means	3.317
	SE of difference	1.12
	95% CI of difference	0.8204 to 5.813
	Data summary
	Number of columns (APC)	2
	Number of rows (age, Week)	5
	Number of subjects (Subject)	12
	Number of missing values	0
	Compare each cell mean with the other cell mean in that row
	Number of families	1
	Number of comparisons per family	5
	Alpha	0.05
	Bonferroni's multiple comparisons test	Mean Diff.	95.00% CI of diff.	Significant?	Summary	Adjusted P Value
	VEH - APC
	0W	1.25	-3.589 to 6.089	No	ns	>0.9999
	1W	2.3	-2.053 to 6.653	No	ns	0.6221
	2W	3.083	-0.8427 to 7.009	No	ns	0.1593
	4W	4.717	0.8841 to 8.549	Yes	*	0.0148
	5W	5.233	2.352 to 8.115	Yes	***	0.0009
	Test details	Mean 1	Mean 2	Mean Diff.	SE of diff.	N1	N2	t	DF
	VEH - APC
	0W	46.1	44.85	1.25	1.505	6	6	0.8307	9.391
	1W	49.27	46.97	2.3	1.37	6	6	1.679	9.881
	2W	49.93	46.85	3.083	1.233	6	6	2.5	9.805
	4W	51.15	46.43	4.717	1.209	6	6	3.901	9.988
	5W	52.1	46.87	5.233	0.9065	6	6	5.773	9.874
Supp. Fig. 4 c-left
	fat of db/db mice
				FAT,g	FAT,g	FAT,g	FAT,g	FAT,g	FAT,g	FAT,g
			VEH	18.97	19.74	22.67	21.33	20.09	15.81	19.84
			APC	18.64	16.51	20.35	17.58	17.71	15.53	13.23
	Table Analyzed	fat of db/db mice
	Column B	APC
	vs.	vs.
	Column A	VEH
	Unpaired t test with Welch's correction
	P value	0.0413
	P value summary	*
	Significantly different (P < 0.05)?	Yes
	One- or two-tailed P value?	Two-tailed
	Welch-corrected t, df	t=2.286, df=11.94
	How big is the difference?
	Mean of column A	19.78
	Mean of column B	17.08
	Difference between means (B - A) ± SEM	-2.700 ± 1.181
	95% confidence interval	-5.275 to -0.1251
	R squared (eta squared)	0.3044
	F test to compare variances
	F, DFn, Dfd	1.149, 6, 6
	P value	0.8708
	P value summary	ns
	Significantly different (P < 0.05)?	No
	Model comparison	SS	DF	Probability it is correct
	Null H. Population means identical	84.11	13	29.41%
	Alternative H: Distinct population means	58.6	12	70.59%
	Ratio of probabilities			2.401
	Difference in AICc			1.751
	Data analyzed
	Sample size, column A	7
	Sample size, column B	7
Supp. Fig. 4c-right
	fat/lean ratio of db/db mice		fat/lean	fat/lean	fat/lean	fat/lean	fat/lean	fat/lean	fat/lean
		VEH	1.52183	1.41461	1.39989	1.29512	1.37251	1.41461	1.62183
		APC	1.37072	1.12375	1.47686	1.19606	1.11325	1.12375	1.23109
	Table Analyzed	Data 1
	Column B	APC
	vs.	vs.
	Column A	VEH
	Unpaired t test with Welch's correction
	P value	0.0115
	P value summary	*
	Significantly different (P < 0.05)?	Yes
	One- or two-tailed P value?	Two-tailed
	Welch-corrected t, df	t=3.016, df=11.19
	How big is the difference?
	Mean of column A	1.434
	Mean of column B	1.234
	Difference between means (B - A) ± SEM	-0.2007 ± 0.06655
	95% confidence interval	-0.3469 to -0.05454
	R squared (eta squared)	0.4484
	F test to compare variances
	F, DFn, Dfd	1.736, 6, 6
	P value	0.5194
	P value summary	ns
	Significantly different (P < 0.05)?	No
	Data analyzed
	Sample size, column A	7
	Sample size, column B	7
Supp. Fig. 4d
		plasma TG in db/db mice
			TG, mg/dl	TG, mg/dl	TG, mg/dl	TG, mg/dl	TG, mg/dl
		VEH	477.306	380.827	438.935	544.321	420.041
		APC	326.962	300.088	273.215	309.046	418.497
	Table Analyzed	Data 1
	Column B	APC
	vs.	vs.
	Column A	VEH
	Unpaired t test with Welch's correction
	P value	0.0043
	P value summary	**
	Significantly different (P < 0.05)?	Yes
	One- or two-tailed P value?	Two-tailed
	Welch-corrected t, df	t=5.013, df=4.878
	How big is the difference?
	Mean of column A	452.3
	Mean of column B	305.6
	Difference between means (B - A) ± SEM	-146.7 ± 29.27
	95% confidence interval	-222.5 to -70.91
	R squared (eta squared)	0.8374
	F test to compare variances
	F, DFn, Dfd	8.998, 4, 4
	P value	0.056
	P value summary	ns
	Significantly different (P < 0.05)?	No
Supp. Fig. 4d
		plasma TG in db/db mice
			TG, mg/dl	TG, mg/dl	TG, mg/dl	TG, mg/dl	TG, mg/dl
		VEH	477.306	380.827	438.935	544.321	420.041
		APC	326.962	300.088	273.215	309.046	418.497
	Table Analyzed	Data 1
	Column B	APC
	vs.	vs.
	Column A	VEH
	Unpaired t test with Welch's correction
	P value	0.0043
	P value summary	**
	Significantly different (P < 0.05)?	Yes
	One- or two-tailed P value?	Two-tailed
	Welch-corrected t, df	t=5.013, df=4.878
	How big is the difference?
	Mean of column A	452.3
	Mean of column B	305.6
	Difference between means (B - A) ± SEM	-146.7 ± 29.27
	95% confidence interval	-222.5 to -70.91
	R squared (eta squared)	0.8374
	F test to compare variances
	F, DFn, Dfd	8.998, 4, 4
	P value	0.056
	P value summary	ns
	Significantly different (P < 0.05)?	No
Supp. Fig. 4e
	Plasma total cholesterol, HDL cholesterol and LDL cholesterol in db/db mice
		VEH	VEH	VEH	VEH	VEH	APC	APC	APC	APC	APC
	TC, mg/dl	525.347	450.929	413.155	385.47	529.48	255.56	362.043	310.931	321.58	345.006
	LDLC, mg/dl	167.902	143.569	189.803	119.235	192.899	104.635	153.302	128.968	136.268	110.602
	HDLC, mg/dl	597.543	528.114	481.734	232.724	290.746	74.315	130.914	101.419	102.09	118.865
	Two-way ANOVA followed Bonferroni's multiple comparison test
	Table Analyzed	HDLC, LDLC in plasma of db
	Two-way RM ANOVA	Matching: Stacked
	Assume sphericity?	No
	Alpha	0.05
	Source of Variation	% of total variation	P value	P value summary	Significant?	Geisser-Greenhouse's epsilon
	Cholesterol type x APC	13.98	0.0006	***	Yes
	Cholesterol type	40.6	<0.0001	****	Yes	0.629
	APC	27.95	0.0009	***	Yes
	Subject	8.41	0.1394	ns	No
	ANOVA table	SS	DF	MS	F (DFn, DFd)	P value
	Cholesterol type x APC	103548	2	51774	F (2, 16) = 12.33	P=0.0006
	Cholesterol type	300708	2	150354	F (1.258, 10.06) = 35.81	P<0.0001
	APC	207027	1	207027	F (1, 8) = 26.59	P=0.0009
	Subject	62295	8	7787	F (8, 16) = 1.855	P=0.1394
	Residual	67170	16	4198
	Difference between column means
	Mean of VEH	349.9
	Mean of APC	183.8
	Difference between means	166.1
	SE of difference	32.22
	95% CI of difference	91.84 to 240.4
	Data summary
	Number of columns (APC)	2
	Number of rows (Cholesterol type)	3
	Number of subjects (Subject)	10
	Number of missing values	0
	Compare each cell mean with the other cell mean in that row
	Number of families	1
	Number of comparisons per family	3
	Alpha	0.05
	Bonferroni's multiple comparisons test	Mean Diff.	95.00% CI of diff.	Significant?	Summary	Adjusted P Value
	APC - VEH
	TLC	-141.9	-250.5 to -33.18	Yes	*	0.0144
	HDLC	-35.93	-88.31 to 16.45	No	ns	0.2043
	LDLC	-320.7	-595.5 to -45.75	Yes	*	0.0293
	Test details	Mean 1	Mean 2	Mean Diff.	SE of diff.	N1	N2	t	DF
	APC - VEH
	TLC	319	460.9	-141.9	34.32	5	5	4.134	6.715
	HDLC	126.8	162.7	-35.93	16.55	5	5	2.171	6.732
	LDLC	105.5	426.2	-320.7	70.86	5	5	4.525	4.148
Supp. Fig. 4f
	Plasma VLDL cholesterol in db/db mice
		VEH	VEH	VEH	VEH	VEH	APC	APC	APC	APC	APC
	VLDL-C，mM	18.863	18.692	19.517	17.726	23.326	16.02	17.243	13.491	16.646	8.118
	Table Analyzed	Plasma VLDL cholesterol in db/db mice
	Column B	APC
	vs.	vs.
	Column A	VEH
	Unpaired t test with Welch's correction
	P value	0.031
	P value summary	*
	Significantly different (P < 0.05)?	Yes
	One- or two-tailed P value?	Two-tailed
	Welch-corrected t, df	t=2.752, df=6.410
	How big is the difference?
	Mean of column A	19.62
	Mean of column B	14.3
	Difference between means (B - A) ± SEM	-5.321 ± 1.933
	95% confidence interval	-9.980 to -0.6628
	R squared (eta squared)	0.5416
	F test to compare variances
	F, DFn, Dfd	2.984, 4, 4
	P value	0.3148
	P value summary	ns
	Significantly different (P < 0.05)?	No
	Data analyzed
	Sample size, column A	5
	Sample size, column B	5
Supp. Fig. 4h
	Tissue type	relative CRTC2 protein in tissues, CRTC2/TUBULIN	relative CRTC2 protein in tissues, CRTC2/TUBULIN	relative CRTC2 protein in tissues, CRTC2/TUBULIN		Tissue type	average relative CRTC2 protein in tissues		CRTC2/TUB folds			CRTC2/TUB folds	CRTC2/TUB folds	CRTC2/TUB folds
	LIVER	0.421	0.333	0.672		LIVER	0.475		1		LIVER	0.885	0.701	1.414
	kidney	0	0.001	0		kidney	0		0.001		kidney	0	0.002	0.001
	Muscle	4.211	4.53	4.133		Muscle	4.291		9.028		Muscle	8.859	9.531	8.694
	brain	0.083	0.217	0.221		brain	0.173		0.365		brain	0.174	0.456	0.464
	spleen	0.49	8.381	1.724		spleen	3.531		7.43		spleen	1.03	17.632	3.627
	panc	4.2	3.167	4.4		panc	3.922		8.252		panc	8.836	6.662	9.257
	WF	9.205	12.866	13.328		WF	11.8		24.824		WF	19.366	27.068	28.039
	BF	2.104	1.148	1.33		BF	1.527		3.213		BF	4.425	2.416	2.798
Supp. Fig. 4i
	CREB targets in tissues
		VEH	VEH	VEH	VEH	APC	APC	APC	APC
	Mus-Creb	0.981668	0.977389	1.04224	1.16484	1.0591	1.0591	0.989688	1.08222
	Mus-Nr4a1	0.780666	0.881595	1.453	1.04378	1.45707	1.45707	0.691279	1.36926
	Mus-Pdk1	0.970659	0.961692	1.07126	0.83606	0.957587	0.957587	0.860631	1.01997
	Brain-Creb	1.03506	1.07598	0.897902	1.11838	1.19697	1.01219	0.799636	1.13629
	Brain-Nr4a1	1.24644	0.652928	1.22875	0.75399	1.27441	1.13735	0.954469	1.47606
	Spleen-Creb	0.970875	0.989787	1.04063	1.15477	1.29358	1.06892	0.833359	1.08486
	Spleen-Nr4a1	1.03703	0.903828	1.0669	0.80969	1.51571	1.04244	0.667312	1.23318
	Kidney-Creb	1.09455	0.968686	0.943153	1.16841	1.26768	1.03103	0.911998	0.840163
	Kidney-Nr4a1	1.17193	0.772476	1.10462	0.86194	1.34718	1.27625	1.45379	1.08711
	Intestine-Creb	0.827358	0.911022	1.27684	1.24971	1.17944	0.631864	0.734068	0.841507
	Intestine-Nr4a1	0.679141	0.696941	0.765849	1.82721	0.8692	0.913569	0.867173	0.850405
	Intestine-Gcg	1.32254	1.42471	0.317236	0.315544	1.30934	1.25945	0.755135	0.718378
	Pancreac-Creb	1.11898	1.28252	0.89351	0.905038	1.23262	1.18245	1.26736	1.26907
	Pancreac-Nr4a1	0.927339	0.895516	0.844127	1.0162	0.938109	1.52085	1.26345	1.23043
	Pancreac-C2cd4a	1.04127	1.09855	0.792873	0.840634	1.19276	0.875329	0.805467	0.867837
	Multiple t-test followed false discovery rate correction
		Discovery?	P value	Mean of VEH	Mean of APC	Difference	SE of difference	t ratio	df	q value
	Mus-Creb	No	0.90486	1.042	1.048	-0.005992	0.04806	0.1247	6	0.975661
	Mus-Nr4a1	No	0.422906	1.04	1.244	-0.2039	0.2372	0.8598	6	0.922194
	Mus-Pdk1	No	0.857	0.9599	0.9489	0.01097	0.05835	0.1881	6	0.975661
	Brain-Creb	No	0.966001	1.032	1.036	-0.004439	0.09991	0.04443	6	0.975661
	Brain-Nr4a1	No	0.254719	0.9705	1.211	-0.24	0.1906	1.259	6	0.771798
	Spleen-Creb	No	0.771886	1.039	1.07	-0.03116	0.1027	0.3033	6	0.975661
	Spleen-Nr4a1	No	0.426096	0.9544	1.115	-0.1603	0.1878	0.8536	6	0.922194
	Kidney-Creb	No	0.78324	1.044	1.013	0.03098	0.1077	0.2877	6	0.975661
	Kidney-Nr4a1	No	0.04333	0.9777	1.291	-0.3133	0.1227	2.553	6	0.330572
	Intestine-Creb	No	0.23301	1.066	0.8467	0.2195	0.1655	1.326	6	0.771798
	Intestine-Nr4a1	No	0.689336	0.9923	0.8751	0.1172	0.2793	0.4197	6	0.975661
	Intestine-Gcg	No	0.647893	0.845	1.011	-0.1656	0.3446	0.4805	6	0.975661
	Pancreac-Creb	No	0.096515	1.05	1.238	-0.1879	0.09542	1.969	6	0.487401
	Pancreac-Nr4a1	No	0.04364	0.9208	1.238	-0.3174	0.1246	2.547	6	0.330572
	Pancreac-C2cd4a	No	0.946815	0.9433	0.9353	0.007984	0.1148	0.06955	6	0.975661

## Sheet: Supp.fig.5
Supp.fig.5a left
	Related SREBP1protein levels in CRTC2KO liver
		SREBP1/ACT IN WT	SREBP1/ACT IN WT	SREBP1/ACT IN WT	SREBP1/ACT IN WT	SREBP1/ACT IN CT2KO	SREBP1/ACT IN CT2KO	SREBP1/ACT IN CT2KO	SREBP1/ACT IN CT2KO
	VEH	1.09619	0.903811	1.01537	0.837553	0.804917	0.771144	0.595231	0.578281
	MET	0.862763	0.71996	0.757561	0.73293	0.527598	0.476432	0.515447	0.477107
	APC	0.686454	0.572848	0.727983	0.68768	0.559245	0.568858	0.579283	0.493694
	Two-way ANOVA followed Bonferroni's multiple comparisons test
	Table Analyzed	Related SREBP1protein levels in CRTC2KO liver
	Two-way RM ANOVA	Matching: Stacked
	Assume sphericity?	No
	Alpha	0.05
	Source of Variation	% of total variation	P value	P value summary	Significant?	Geisser-Greenhouse's epsilon
	drugs x CRTC2KO	4.783	0.0453	*	Yes
	drugs	33.77	0.0003	***	Yes	0.7217
	CRTC2KO	44.31	0.0021	**	Yes
	Subject	10.05	0.0587	ns	No
	ANOVA table	SS	DF	MS	F (DFn, DFd)	P value
	drugs x CRTC2KO	0.03168	2	0.01584	F (2, 12) = 4.049	P=0.0453
	drugs	0.2236	2	0.1118	F (1.443, 8.661) = 28.59	P=0.0003
	CRTC2KO	0.2935	1	0.2935	F (1, 6) = 26.45	P=0.0021
	Subject	0.06656	6	0.01109	F (6, 12) = 2.836	P=0.0587
	Residual	0.04694	12	0.003912
	Difference between column means
	Mean of SREBP1/ACT IN WT	0.8001
	Mean of SREBP1/ACT IN CT2KO	0.5789
	Difference between means	0.2212
	SE of difference	0.043
	95% CI of difference	0.1159 to 0.3264
	Data summary
	Number of columns (CRTC2KO)	2
	Number of rows (drugs)	3
	Number of subjects (Subject)	8
	Number of missing values	0
	Within each column, compare rows (simple effects within columns)
	Number of families	2
	Number of comparisons per family	2
	Alpha	0.05
	Bonferroni's multiple comparisons test	Mean Diff.	95.00% CI of diff.	Significant?	Summary	Adjusted P Value
	SREBP1/ACT IN WT
	MET vs. VEH	-0.1949	-0.3361 to -0.05374	Yes	*	0.0207
	APC vs. VEH	-0.2945	-0.5219 to -0.06708	Yes	*	0.0248
	SREBP1/ACT IN CT2KO
	MET vs. VEH	-0.1882	-0.4252 to 0.04867	No	ns	0.0902
	APC vs. VEH	-0.1371	-0.3577 to 0.08346	No	ns	0.1613
	Test details	Mean 1	Mean 2	Mean Diff.	SE of diff.	N1	N2	t	DF
	SREBP1/ACT IN WT
	MET vs. VEH	0.7683	0.9632	-0.1949	0.03381	4	4	5.766	3
	APC vs. VEH	0.6687	0.9632	-0.2945	0.05445	4	4	5.409	3
	SREBP1/ACT IN CT2KO
	MET vs. VEH	0.4991	0.6874	-0.1882	0.05673	4	4	3.319	3
	APC vs. VEH	0.5503	0.6874	-0.1371	0.05281	4	4	2.596	3
Supp.fig.5a right
	Related SREBP2 protein levels in CRTC2KO liver
		SREBP2/ACT IN WT	SREBP2/ACT IN WT	SREBP2/ACT IN WT	SREBP2/ACT IN WT	SREBP2/ACT IN CT2KO	SREBP2/ACT IN CT2KO	SREBP2/ACT IN CT2KO	SREBP2/ACT IN CT2KO
	VEH	1.06418	0.93582	1.10411	0.924614	0.738729	0.747891	0.753412	0.777559
	MET	0.849961	0.79303	0.749688	0.807875	0.709703	0.717011	0.632214	0.658634
	APC	0.607053	0.599128	0.511476	0.543735	0.641101	0.567271	0.682181	0.693836
	Table Analyzed	Related SREBP2 protein levels in CRTC2KO liver
	Two-way RM ANOVA	Matching: Stacked
	Assume sphericity?	No
	Alpha	0.05
	Source of Variation	% of total variation	P value	P value summary	Significant?	Geisser-Greenhouse's epsilon
	drugs x CRTC2KO	24.59	<0.0001	****	Yes
	drugs	56.87	<0.0001	****	Yes	0.9538
	CRTC2KO	10.89	0.0009	***	Yes
	Subject	1.745	0.7321	ns	No
	ANOVA table	SS	DF	MS	F (DFn, DFd)	P value
	drugs x CRTC2KO	0.1335	2	0.06677	F (2, 12) = 24.98	P<0.0001
	drugs	0.3088	2	0.1544	F (1.908, 11.45) = 57.78	P<0.0001
	CRTC2KO	0.05912	1	0.05912	F (1, 6) = 37.42	P=0.0009
	Subject	0.009478	6	0.00158	F (6, 12) = 0.5911	P=0.7321
	Residual	0.03207	12	0.002672
	Difference between column means
	Mean of SREBP2/ACT IN WT	0.7967
	Mean of SREBP2/ACT IN CT2KO	0.6975
	Difference between means	0.09926
	SE of difference	0.01623
	95% CI of difference	0.05956 to 0.1390
	Data summary
	Number of columns (CRTC2KO)	2
	Number of rows (drugs)	3
	Number of subjects (Subject)	8
	Number of missing values	0
	Within each column, compare rows (simple effects within columns)
	Number of families	2
	Number of comparisons per family	2
	Alpha	0.05
	Bonferroni's multiple comparisons test	Mean Diff.	95.00% CI of diff.	Significant?	Summary	Adjusted P Value
	SREBP2/ACT IN WT
	MET vs. VEH	-0.2245	-0.4155 to -0.03357	Yes	*	0.0323
	APC vs. VEH	-0.4593	-0.6780 to -0.2407	Yes	**	0.0062
	SREBP2/ACT IN CT2KO
	MET vs. VEH	-0.07501	-0.1837 to 0.03366	No	ns	0.1268
	APC vs. VEH	-0.0958	-0.1779 to -0.01366	Yes	*	0.0331
	Test details	Mean 1	Mean 2	Mean Diff.	SE of diff.	N1	N2	t
	SREBP2/ACT IN WT
	MET vs. VEH	0.8001	1.025	-0.2245	0.04572	4	4	4.911
	APC vs. VEH	0.5653	1.025	-0.4593	0.05235	4	4	8.774
	SREBP2/ACT IN CT2KO
	MET vs. VEH	0.6794	0.7544	-0.07501	0.02602	4	4	2.883
	APC vs. VEH	0.6586	0.7544	-0.0958	0.01967	4	4	4.871
Supp.fig.5b
Supp.fig.5c
			TG in the liver of CRTC2-KO
			TG in liver_WT, mg/g protein	TG in liver_WT, mg/g protein	TG in liver_WT, mg/g protein	TG in liver_WT, mg/g protein	TG in liver_WT, mg/g protein	TG in liver_WT, mg/g protein	TG in liver_CT2KO，mg/g protein	TG in liver_CT2KO，mg/g protein	TG in liver_CT2KO，mg/g protein	TG in liver_CT2KO，mg/g protein	TG in liver_CT2KO，mg/g protein	TG in liver_CT2KO，mg/g protein
		VEH	26.049	23.7457	16.7854	20.5396	17.4459	15.1825	11.4962	15.9033	16.8526	12.5797	19.0297	18.0466
		MET	22.699	6.6923	14.0154	7.7587	8.152	10.4144	23.2939	21.7349	16.8626	22.9286	13.5919	26.3275
		APC	10.5445	8.1654	11.0077	10.5773	6.8582	7.67	12.8898	24.3792	12.893	18.4652	10.1068	21.2872
	Table Analyzed	TG in the liver
	Two-way RM ANOVA	Matching: Stacked
	Assume sphericity?	No
	Alpha	0.05
	Source of Variation	% of total variation	P value	P value summary	Significant?	Geisser-Greenhouse's epsilon
	drugs x CRTC2	26.45	0.0007	***	Yes
	drugs	12.22	0.0209	*	Yes	0.9129
	CRTC2	12.52	0.0466	*	Yes
	Subject	24.32	0.0917	ns	No
	ANOVA table	SS	DF	MS	F (DFn, DFd)	P value
	drugs x CRTC2	324.4	2	162.2	F (2, 20) = 10.81	P=0.0007
	drugs	149.9	2	74.96	F (1.826, 18.26) = 4.994	P=0.0209
	CRTC2	153.6	1	153.6	F (1, 10) = 5.149	P=0.0466
	Subject	298.3	10	29.83	F (10, 20) = 1.987	P=0.0917
	Residual	300.2	20	15.01
	Difference between column means
	Mean of TG in liver_WT	13.57
	Mean of TG in liver_CT2KO	17.7
	Difference between means	-4.131
	SE of difference	1.821
	95% CI of difference	-8.188 to -0.07473
	Data summary
	Number of columns (CRTC2)	2
	Number of rows (drugs)	3
	Number of subjects (Subject)	12
	Number of missing values	0
	Within each column, compare rows (simple effects within columns)
	Number of families	2
	Number of comparisons per family	2
	Alpha	0.05
	Dunnett's multiple comparisons test	Mean Diff.	95.00% CI of diff.	Significant?	Summary	Adjusted P Value
	TG in liver_WT
	MET vs. VEH	-8.336	-15.45 to -1.223	Yes	*	0.0284
	APC vs. VEH	-10.82	-15.82 to -5.818	Yes	**	0.0022
	TG in liver_CT2KO
	MET vs. VEH	5.139	-3.069 to 13.35	No	ns	0.1917
	APC vs. VEH	1.019	-6.961 to 8.999	No	ns	0.8993
	Test details	Mean 1	Mean 2	Mean Diff.	SE of diff.	N1	N2	q
	TG in liver_WT
	MET vs. VEH	11.62	19.96	-8.336	2.347	6	6	3.552
	APC vs. VEH	9.137	19.96	-10.82	1.651	6	6	6.555
	TG in liver_CT2KO
	MET vs. VEH	20.79	15.65	5.139	2.708	6	6	1.898
	APC vs. VEH	16.67	15.65	1.019	2.633	6	6	0.3869
Supp.fig.5d
		Total cholesterol in the liver of CRTC2-KO
			TC in liver_WT	TC in liver_WT	TC in liver_WT	TC in liver_WT	TC in liver_WT	TC in liver_WT	TC in liver_CT2KO	TC in liver_CT2KO	TC in liver_CT2KO	TC in liver_CT2KO	TC in liver_CT2KO	TC in liver_CT2KO
		Veh	67.1507	55.9932	65.4877	55.1122	59.7425	58.6732	49.2444	54.4563	45.5463	51.2164	45.5848	62.0681
		Met	51.5785	54.6034	57.0386	53.1363	64.5936	53.9126	60.0658	69.3199	58.5752	53.7207	41.7006	49.9498
		APC	40.0962	49.3508	44.4273	45.043	48.2093	46.4302	45.0332	58.4768	29.5309	45.7311	42.1461	61.1694
	Table Analyzed	Total cholesterol in the liver of CRTC2-KO
	Two-way RM ANOVA	Matching: Stacked
	Assume sphericity?	No
	Alpha	0.05
	Source of Variation	% of total variation	P value	P value summary	Significant?	Geisser-Greenhouse's epsilon
	drugs x CRTC2KO	7.352	0.116	ns	No
	drugs	28.01	0.0025	**	Yes	0.8769
	CRTC2KO	2.402	0.4041	ns	No
	Subject	31.64	0.0799	ns	No
	ANOVA table	SS	DF	MS	F (DFn, DFd)	P value
	drugs x CRTC2KO	188.2	2	94.09	F (2, 20) = 2.403	P=0.1160
	drugs	717	2	358.5	F (1.754, 17.54) = 9.158	P=0.0025
	CRTC2KO	61.47	1	61.47	F (1, 10) = 0.7591	P=0.4041
	Subject	809.9	10	80.99	F (10, 20) = 2.069	P=0.0799
	Residual	782.9	20	39.15
	Difference between column means
	Mean of TC in liver_WT	53.92
	Mean of TC in liver_CRTC2KO	51.31
	Difference between means	2.614
	SE of difference	3
	95% CI of difference	-4.070 to 9.297
	Data summary
	Number of columns (CRTC2KO)	2
	Number of rows (drugs)	3
	Number of subjects (Subject)	12
	Number of missing values	0
	Within each column, compare rows (simple effects within columns)
	Number of families	2
	Number of comparisons per family	2
	Alpha	0.05
	Bonferroni's multiple comparisons test	Mean Diff.	95.00% CI of diff.	Significant?	Summary	Adjusted P Value
	TC in liver_WT
	VEH vs. MET	4.549	-4.430 to 13.53	No	ns	0.3398
	VEH vs. APC	14.77	4.839 to 24.70	Yes	*	0.0106
	TC in liver_CRTC2KO
	VEH vs. MET	-4.203	-17.99 to 9.587	No	ns	0.7585
	VEH vs. APC	4.338	-4.232 to 12.91	No	ns	0.3404
	Test details	Mean 1	Mean 2	Mean Diff.	SE of diff.	N1	N2	t	DF
	TC in liver_WT
	VEH vs. MET	60.36	55.81	4.549	2.839	6	6	1.603	5
	VEH vs. APC	60.36	45.59	14.77	3.138	6	6	4.705	5
	TC in liver_CRTC2KO
	VEH vs. MET	51.35	55.56	-4.203	4.359	6	6	0.9641	5
	VEH vs. APC	51.35	47.01	4.338	2.709	6	6	1.601	5

## Sheet: Supp.fig.6
Supp. Fig.6 b
			relative LXRa protein	relative LXRa protein	relative LXRa protein	relative LXRa protein	relative LXRa protein	relative LXRa protein
		Insulin	Ctrl	Ctrl	Ctrl	APC	APC	APC
		0h	100	101	99	101.09	100	97
		3h	85.06	82	85	65.5	69	75
		18h	80.43	76	79	33.42	31	29
	Table Analyzed	Data 1
	Two-way RM ANOVA	Matching: Stacked
	Assume sphericity?	No
	Alpha	0.05
	Source of Variation	% of total variation	P value	P value summary	Significant?	Geisser-Greenhouse's epsilon
	Time x APC	17.69	<0.0001	****	Yes
	Time	61.72	<0.0001	****	Yes	0.6389
	APC	19.74	<0.0001	****	Yes
	Subject	0.07526	0.9347	ns	No
	ANOVA table	SS	DF	MS	F (DFn, DFd)	P value
	Time x APC	1732	2	865.9	F (2, 8) = 91.24	P<0.0001
	Time	6041	2	3021	F (1.278, 5.111) = 318.3	P<0.0001
	APC	1932	1	1932	F (1, 4) = 1049	P<0.0001
	Subject	7.367	4	1.842	F (4, 8) = 0.1941	P=0.9347
	Residual	75.92	8	9.489
	Difference between column means
	Mean of Ctrl	87.5
	Mean of APC	66.78
	Difference between means	20.72
	SE of difference	0.6397
	95% CI of difference	18.94 to 22.50
	Data summary
	Number of columns (APC)	2
	Number of rows (Time)	3
	Number of subjects (Subject)	6
	Number of missing values	0
	Within each column, compare rows (simple effects within columns)
	Number of families	2
	Number of comparisons per family	2
	Alpha	0.05
	Bonferroni's multiple comparisons test	Mean Diff.	95.00% CI of diff.	Significant?	Summary	Adjusted P Value
	Ctrl
	3h vs. 0h	-15.98	-25.50 to -6.460	Yes	*	0.0182
	18h vs. 0h	-21.52	-32.34 to -10.71	Yes	*	0.013
	APC
	3h vs. 0h	-29.53	-54.30 to -4.762	Yes	*	0.0356
	18h vs. 0h	-68.22	-70.70 to -65.74	Yes	****	<0.0001
	Test details	Mean 1	Mean 2	Mean Diff.	SE of diff.	N1	N2	t	DF
	Ctrl
	3h vs. 0h	84.02	100	-15.98	1.534	3	3	10.42	2
	18h vs. 0h	78.48	100	-21.52	1.743	3	3	12.35	2
	APC
	3h vs. 0h	69.83	99.36	-29.53	3.991	3	3	7.398	2
	18h vs. 0h	31.14	99.36	-68.22	0.3998	3	3	170.6	2
Supp. Fig.6 c
			relative PPRE-LUC	relative PPRE-LUC	relative PPRE-LUC	relative PPRE-LUC	relative PPRE-LUC	relative PPRE-LUC
			Ctrl	Ctrl	Ctrl	APC	APC	APC
		pcDNA	0.907676	1.00563	1.08669	0.713982	0.925903	1.14982
		PPARa	43.2227	47.8871	51.7474	39.249	43.4175	53.1308
		RXRa	47.5682	50.427	50.4805	53.569	51.6829	53.7514
		LXRa	4.59918	4.23122	4.4965	3.94352	4.33538	5.67752
	Table Analyzed	Data 1
	Two-way RM ANOVA	Matching: Stacked
	Assume sphericity?	No
	Alpha	0.05
	Source of Variation	% of total variation	P value	P value summary	Significant?	Geisser-Greenhouse's epsilon
	overexpressed genes x APC	0.2013	0.3789	ns	No
	overexpressed genes	98.66	<0.0001	****	Yes	0.3742
	APC	0.004832	0.8402	ns	No
	Subject	0.4179	0.2044	ns	No
	ANOVA table	SS	DF	MS	F (DFn, DFd)	P value
	overexpressed genes x APC	26.22	3	8.741	F (3, 12) = 1.122	P=0.3789
	overexpressed genes	12853	3	4284	F (1.122, 4.490) = 549.9	P<0.0001
	APC	0.6295	1	0.6295	F (1, 4) = 0.04625	P=0.8402
	Subject	54.45	4	13.61	F (4, 12) = 1.747	P=0.2044
	Residual	93.49	12	7.791
	Difference between column means
	Mean of Ctrl	25.64
	Mean of APC	25.96
	Difference between means	-0.3239
	SE of difference	1.506
	95% CI of difference	-4.506 to 3.858
	Data summary
	Number of columns (APC)	2
	Number of rows (overexpressed genes)	4
	Number of subjects (Subject)	6
	Number of missing values	0
	Compare each cell mean with the other cell mean in that row
	Number of families	1
	Number of comparisons per family	4
	Alpha	0.05
	Bonferroni's multiple comparisons test	Mean Diff.	95.00% CI of diff.	Significant?	Summary	Adjusted P Value
	APC - Ctrl
	pcDNA	-0.0701	-0.8988 to 0.7586	No	ns	>0.9999
	PPARa	-2.353	-26.31 to 21.60	No	ns	>0.9999
	RXRa	3.509	-1.966 to 8.985	No	ns	0.1854
	LXRa	0.2098	-3.985 to 4.405	No	ns	>0.9999
	Test details	Mean 1	Mean 2	Mean Diff.	SE of diff.	N1	N2	t	DF
	APC - Ctrl
	pcDNA	0.9299	1	-0.0701	0.1361	3	3	0.5152	2.658
	PPARa	45.27	47.62	-2.353	4.794	3	3	0.4908	3.272
	RXRa	53	49.49	3.509	1.167	3	3	3.006	3.545
	LXRa	4.652	4.442	0.2098	0.5363	3	3	0.3912	2.174

## Sheet: Supp.fig.7
Supp. Fig.7 a
		mRNA levels in the liver of db/db
			mRNA levels	mRNA levels	mRNA levels	mRNA levels	mRNA levels	mRNA levels	mRNA levels	mRNA levels	mRNA levels	mRNA levels
			VEH	VEH	VEH	VEH	VEH	APC	APC	APC	APC	APC
		G6pc	1.16637	0.857068	1.05325	0.882372	0.94299	0.728651	0.769978	0.806571	0.775019	0.655331
		Pck1	1.24235	1.07918	0.867601	0.886004	0.989031	0.364078	0.667984	0.694507	0.626301	0.759978
		Pgc1a	1.04927	1.10195	0.967784	1.11537	0.972488	0.85203	0.770015	0.661451	0.973939	0.730952
		Pgc1beta	0.943145	1.14942	0.962789	1.15801	0.966156	0.482322	0.639134	0.487123	0.457284	0.654581
		by unpaired two-tailed multiple t test with two-stage linear step-up procedure of Benjamini, Krieger and Yekutieli, gene was analyzed individually, without assuming a consistent SD.
		Discovery?	P value	Mean of VEH	Mean of APC	Difference	SE of difference	t ratio	df	q value
	G6pc	Yes	0.006082	0.9804	0.7471	0.2333	0.06313	3.695	8	0.006143
	Pck1	Yes	0.0038	1.013	0.6226	0.3903	0.0969	4.028	8	0.005923
	Pgc1a	Yes	0.004398	1.041	0.7977	0.2437	0.06211	3.923	8	0.005923
	Pgc1beta	Yes	6e-05	1.036	0.5441	0.4918	0.06421	7.66	8	0.000241
Supp. Fig.7 b
		folds	Relative proteins in the liver of db/db mice	Relative proteins in the liver of db/db mice	Relative proteins in the liver of db/db mice	Relative proteins in the liver of db/db mice	Relative proteins in the liver of db/db mice	Relative proteins in the liver of db/db mice
			VEH	VEH	VEH	APC	APC	APC
		PCK1/TUBLIN	1.25705	0.827231	0.915721	0.519727	0.497988	0.357688
		PGC1a/TUBLIN	1.10574	0.732673	1.16159	0.272529	0.315626	0.297855
		Table Analyzed	relative PCK1 and PGC1a in db/db liver
		Two-way RM ANOVA	Matching: Stacked
		Assume sphericity?	Yes
		Alpha	0.05
		Source of Variation	% of total variation	P value	P value summary	Significant?
		protein x APC	1.393	0.2954	ns	No
		protein	1.393	0.2954	ns	No
		APC	81.29	0.0066	**	Yes
		Subject	12.07	0.1472	ns	No
		ANOVA table	SS	DF	MS	F (DFn, DFd)	P value
		protein x APC	0.01996	1	0.01996	F (1, 4) = 1.446	P=0.2954
		protein	0.01996	1	0.01996	F (1, 4) = 1.446	P=0.2954
		APC	1.165	1	1.165	F (1, 4) = 26.93	P=0.0066
		Subject	0.173	4	0.04325	F (4, 4) = 3.134	P=0.1472
		Residual	0.0552	4	0.0138
		Difference between row means
		Mean of PCK1/TUBLIN	0.7292
		Mean of PGC1a/TUBLIN	0.6477
		Difference between means	0.08157
		SE of difference	0.06782
		95% CI of difference	-0.1067 to 0.2699
		Difference between column means
		Mean of VEH	1
		Mean of APC	0.3769
		Difference between means	0.6231
		SE of difference	0.1201
		95% CI of difference	0.2897 to 0.9565
		Interaction CI
		Mean diff, A1 - B1	0.5415
		Mean diff, A2 - B2	0.7047
		(A1 -B1) - (A2 - B2)	-0.1631
		95% CI of difference	-0.5397 to 0.2135
		(B1 - A1) - (B2 - A2)	0.1631
		95% CI of difference	-0.2135 to 0.5397
		Data summary
		Number of columns (APC)	2
		Number of rows (protein)	2
		Number of subjects (Subject)	6
		Number of missing values	0
		Compare each cell mean with the other cell mean in that row
		Number of families	1
		Number of comparisons per family	2
		Alpha	0.05
		Bonferroni's multiple comparisons test	Mean Diff.	95.00% CI of diff.	Significant?	Summary	Adjusted P Value
		APC - VEH
		PCK1/TUBLIN	-0.5415	-0.9210 to -0.1621	Yes	**	0.0087
		PGC1a/TUBLIN	-0.7047	-1.084 to -0.3252	Yes	**	0.0018
		Test details	Mean 1	Mean 2	Mean Diff.	SE of diff.	N1	N2	t	DF
		APC - VEH
		PCK1/TUBLIN	0.4585	1	-0.5415	0.1379	3	3	3.927	8
		PGC1a/TUBLIN	0.2953	1	-0.7047	0.1379	3	3	5.11	8
Supp. Fig.7 c
			fasting blood glucose in db/db mice, mg/dl	fasting blood glucose in db/db mice, mg/dl	fasting blood glucose in db/db mice, mg/dl	fasting blood glucose in db/db mice, mg/dl	fasting blood glucose in db/db mice, mg/dl	fasting blood glucose in db/db mice, mg/dl
		VEH	149.4	140.4	145.8	129.6	182	156.6
		APC	141.4	95.6	108	121.6	83.4	106.2
	Table Analyzed	fasting blood glucse in db/db
	Column B	APC
	vs.	vs.
	Column A	VEH
	Unpaired t test with Welch's correction
	P value	0.0039
	P value summary	**
	Significantly different (P < 0.05)?	Yes
	One- or two-tailed P value?	Two-tailed
	Welch-corrected t, df	t=3.745, df=9.843
	How big is the difference?
	Mean of column A	150.6
	Mean of column B	109.4
	Difference between means (B - A) ± SEM	-41.27 ± 11.02
	95% confidence interval	-65.87 to -16.66
	R squared (eta squared)	0.5876
	F test to compare variances
	F, DFn, Dfd	1.289, 5, 5
	P value	0.7873
	P value summary	ns
	Significantly different (P < 0.05)?	No
	Data analyzed
	Sample size, column A	6
	Sample size, column B	6
Supp. Fig.7 d
			plasma insulin, ng/ml	plasma insulin, ng/ml	plasma insulin, ng/ml	plasma insulin, ng/ml	plasma insulin, ng/ml	plasma insulin, ng/ml
		VEH	10.6065	16.245	20.4	13.578	11.466	13.23
		APC	9.327	11.259	11.886	10.188	13.359	17.19
	Table Analyzed	plasma insulin in db/db
	Column B	APC
	vs.	vs.
	Column A	VEH
	Unpaired t test with Welch's correction
	P value	0.2969
	P value summary	ns
	Significantly different (P < 0.05)?	No
	One- or two-tailed P value?	Two-tailed
	Welch-corrected t, df	t=1.104, df=9.460
	How big is the difference?
	Mean of column A	14.26
	Mean of column B	12.2
	Difference between means (B - A) ± SEM	-2.053 ± 1.860
	95% confidence interval	-6.230 to 2.123
	R squared (eta squared)	0.1141
	F test to compare variances
	F, DFn, Dfd	1.627, 5, 5
	P value	0.606
	P value summary	ns
	Significantly different (P < 0.05)?	No
	Data analyzed
	Sample size, column A	6
	Sample size, column B	6
Supp. Fig.7 e
				plasma glucagon in DIO	plasma glucagon in DIO	plasma glucagon in DIO	plasma glucagon in DIO	plasma glucagon in DIO	plasma glucagon in DIO
				ng/dl	ng/dl	ng/dl	ng/dl	ng/dl	ng/dl
			VEH	95.72	120.49	85.52	129.81	106.83	121.08
			APC10	116.57	100.35	100.46	94.57	118.78	123.34
			APC20	108	94.83	125.84	81.38	93.2	113.74
	Table Analyzed	glucagon in DIO
	Data sets analyzed	A-C
	ANOVA summary
	F	0.3878
	P value	0.6851
	P value summary	ns
	Significant diff. among means (P < 0.05)?	No
	R squared	0.04917
	Brown-Forsythe test
	F (DFn, DFd)	0.3854 (2, 15)
	P value	0.6867
	P value summary	ns
	Are SDs significantly different (P < 0.05)?	No
	Bartlett's test
	Bartlett's statistic (corrected)	0.6028
	P value	0.7398
	P value summary	ns
	Are SDs significantly different (P < 0.05)?	No
	Number of families	1
	Number of comparisons per family	2
	Alpha	0.05
	Dunnett's multiple comparisons test	Mean Diff.	95.00% CI of diff.	Significant?	Summary	Adjusted P Value	A-?
	VEH vs. APC10mg/kg	0.8967	-20.45 to 22.24	No	ns	0.9923	B	APC10mg/kg
	VEH vs. APC20mg/kg	7.077	-14.27 to 28.42	No	ns	0.6406	C	APC20mg/kg
	Test details	Mean 1	Mean 2	Mean Diff.	SE of diff.	n1	n2	q	DF
	VEH vs. APC10mg/kg	109.9	109	0.8967	8.75	6	6	0.1025	15
	VEH vs. APC20mg/kg	109.9	102.8	7.077	8.75	6	6	0.8088	15
Supp. Fig.7 f
						plasma glucagon in db/db, ng/dl	plasma glucagon in db/db, ng/dl	plasma glucagon in db/db, ng/dl	plasma glucagon in db/db, ng/dl	plasma glucagon in db/db, ng/dl	plasma glucagon in db/db, ng/dl
					VEH	300.06	254.15	271.82	362.96	338.4	205.52
					APC	342.64	244.9	187.78	295.42	251.14	274.24
	Table Analyzed	glucagon in db/db
	Column B	APC
	vs.	vs.
	Column A	VEH
	Unpaired t test with Welch's correction
	P value	0.4883
	P value summary	ns
	Significantly different (P < 0.05)?	No
	One- or two-tailed P value?	Two-tailed
	Welch-corrected t, df	t=0.7197, df=9.907
	How big is the difference?
	Mean of column A	288.8
	Mean of column B	266
	Difference between means (B - A) ± SEM	-22.80 ± 31.68
	95% confidence interval	-93.47 to 47.87
	R squared (eta squared)	0.04969
	F test to compare variances
	F, DFn, Dfd	1.215, 5, 5
	P value	0.8361
	P value summary	ns
	Significantly different (P < 0.05)?	No
	Model comparison	SS	DF	Probability it is correct
	Null H. Population means identical	31662	11	82.21%
	Alternative H: Distinct population means	30103	10	17.79%
	Ratio of probabilities			4.62
	Difference in AICc			-3.061
	Data analyzed
	Sample size, column A	6
	Sample size, column B	6
Supp. Fig.7 h
			foodintake in DIO, g/mouse/day	foodintake in DIO, g/mouse/day	foodintake in DIO, g/mouse/day	foodintake in DIO, g/mouse/day	foodintake in DIO, g/mouse/day	foodintake in DIO, g/mouse/day
		VEH	3.68	3.9	3.14	3.54	4.63	4.25
		APC10mg/kg	3.44	4.55	3.83	3.87	4.39	3.53
		APC20mg/kg	3.89	3.58	3.67	3.06	3.73	3.17
	Table Analyzed	foodintake of DIO
	Data sets analyzed	A-C
	ANOVA summary
	F	1.509
	P value	0.2529
	P value summary	ns
	Significant diff. among means (P < 0.05)?	No
	R squared	0.1675
	Brown-Forsythe test
	F (DFn, DFd)	0.5159 (2, 15)
	P value	0.6072
	P value summary	ns
	Are SDs significantly different (P < 0.05)?	No
	Bartlett's test
	Bartlett's statistic (corrected)	1.002
	P value	0.6058
	P value summary	ns
	Are SDs significantly different (P < 0.05)?	No
	ANOVA table	SS	DF	MS	F (DFn, DFd)	P value
	Treatment (between columns)	0.5935	2	0.2967	F (2, 15) = 1.509	P=0.2529
	Residual (within columns)	2.95	15	0.1967
	Total	3.544	17
	Data summary
	Number of treatments (columns)	3
	Number of values (total)	18
	Number of families	1
	Number of comparisons per family	2
	Alpha	0.05
	Dunnett's multiple comparisons test	Mean Diff.	95.00% CI of diff.	Significant?	Summary	Adjusted P Value	A-?
	VEH vs. APC10mg/kg	-0.07833	-0.7029 to 0.5463	No	ns	0.9343	B	APC10mg/kg
	VEH vs. APC20mg/kg	0.34	-0.2846 to 0.9646	No	ns	0.3352	C	APC20mg/kg
	Test details	Mean 1	Mean 2	Mean Diff.	SE of diff.	n1	n2	q	DF
	VEH vs. APC10mg/kg	3.857	3.935	-0.07833	0.2561	6	6	0.3059	15
	VEH vs. APC20mg/kg	3.857	3.517	0.34	0.2561	6	6	1.328	15
Supp. Fig.7 i
				plasma leptin in DIO, ng/ml	plasma leptin in DIO, ng/ml	plasma leptin in DIO, ng/ml	plasma leptin in DIO, ng/ml	plasma leptin in DIO, ng/ml	plasma leptin in DIO, ng/ml
			VEH	60.37	52.54	65.06	53.61	40.34	45.01
			APC10mg/kg	54.49	52.07	53.5	46.64	59.49	63.13
			APC20mg/kg	64.99	59.47	49.46	54.02	54.7	57.91
	Table Analyzed	leptin in DIO
	Data sets analyzed	A-C
	ANOVA summary
	F	0.09808
	P value	0.9072
	P value summary	ns
	Significant diff. among means (P < 0.05)?	No
	R squared	0.01291
	Brown-Forsythe test
	F (DFn, DFd)	0.4394 (2, 15)
	P value	0.6525
	P value summary	ns
	Are SDs significantly different (P < 0.05)?	No
	Bartlett's test
	Bartlett's statistic (corrected)	1.079
	P value	0.5832
	P value summary	ns
	Are SDs significantly different (P < 0.05)?	No
	ANOVA table	SS	DF	MS	F (DFn, DFd)	P value
	Treatment (between columns)	12.81	2	6.406	F (2, 15) = 0.09808	P=0.9072
	Residual (within columns)	979.8	15	65.32
	Total	992.6	17
	Data summary
	Number of treatments (columns)	3
	Number of values (total)	18
	Number of families	1
	Number of comparisons per family	2
	Alpha	0.05
	Dunnett's multiple comparisons test	Mean Diff.	95.00% CI of diff.	Significant?	Summary	Adjusted P Value	A-?
	VEH vs. APC10mg/kg	-2.065	-13.45 to 9.317	No	ns	0.8691	B	APC10mg/kg
	VEH vs. APC20mg/kg	-1.103	-12.49 to 10.28	No	ns	0.96	C	APC20mg/kg
	Test details	Mean 1	Mean 2	Mean Diff.	SE of diff.	n1	n2	q	DF
	VEH vs. APC10mg/kg	52.82	54.89	-2.065	4.666	6	6	0.4426	15
	VEH vs. APC20mg/kg	52.82	53.93	-1.103	4.666	6	6	0.2365	15
Supp. Fig.7 j
	IGTT in db/db ip APC, n=8
				blood glucose, mg/dl	blood glucose, mg/dl	blood glucose, mg/dl	blood glucose, mg/dl	blood glucose, mg/dl	blood glucose, mg/dl	blood glucose, mg/dl	blood glucose, mg/dl	blood glucose, mg/dl	blood glucose, mg/dl	blood glucose, mg/dl	blood glucose, mg/dl	blood glucose, mg/dl	blood glucose, mg/dl	blood glucose, mg/dl	blood glucose, mg/dl
			mins	VEH	VEH	VEH	VEH	VEH	VEH	VEH	VEH	APC	APC	APC	APC	APC	APC	APC	APC
			0	176.4	149.4	171	217.8	142.2	147.6	203.4	194.4	153	144	142.2	138.6	176.4	127.8	140.4	113.4
			15	399.6	496.8	518.4	477	320.4	451.8	462.6	432	477	363.6	334.8	511.2	419.4	423	480.6	525.6
			30	337.6	397.8	513	507.6	329.4	428.4	439.2	455.4	262.8	450	293.4	275.4	228.4	228.6	124.2	385.2
			60	230.4	311.4	478.8	502.2	320.4	410.4	392.4	428.4	205.2	233.8	221.4	237.6	329.4	163.8	135	216
			120	267.4	203.4	367.2	340.2	207	288	279	255.6	176.4	270	153	138.6	250.2	133.2	99	147.6
			IGTT AUC	Total Area	Total Area	Total Area	Total Area	Total Area	Total Area	Total Area	Total Area	Total Area	Total Area	Total Area	Total Area	Total Area	Total Area	Total Area	Total Area
				VEH	VEH	VEH	VEH	VEH	VEH	VEH	VEH	APC	APC	APC	APC	APC	APC	APC	APC
			Total Area	1190	1382	1779	1766	1145	1508	1535	1541	1110	1254	997.2	1163	1191	945.9	859.5	1257
	Table Analyzed	IGTT in db/db
	Two-way RM ANOVA	Matching: Stacked
	Assume sphericity?	No
	Alpha	0.05
	Source of Variation	% of total variation	P value	P value summary	Significant?	Geisser-Greenhouse's epsilon
	Time of IGTT x APC	5.981	0.0001	***	Yes
	Time of IGTT	59.11	<0.0001	****	Yes	0.7079
	APC	12.32	0.0012	**	Yes
	Subject	10.58	0.0004	***	Yes
	ANOVA table	SS	DF	MS	F (DFn, DFd)	P value
	Time of IGTT x APC	79625	4	19906	F (4, 56) = 6.970	P=0.0001
	Time of IGTT	786883	4	196721	F (2.832, 39.64) = 68.88	P<0.0001
	APC	164004	1	164004	F (1, 14) = 16.31	P=0.0012
	Subject	140781	14	10056	F (14, 56) = 3.521	P=0.0004
	Residual	159936	56	2856
	Difference between column means
	Mean of VEH	341.3
	Mean of APC	250.7
	Difference between means	90.56
	SE of difference	22.42
	95% CI of difference	42.46 to 138.6
	Data summary
	Number of columns (APC)	2
	Number of rows (Time of IGTT)	5
	Number of subjects (Subject)	16
	Number of missing values	0
	Compare each cell mean with the other cell mean in that row
	Number of families	1
	Number of comparisons per family	5
	Alpha	0.05
	Bonferroni's multiple comparisons test	Mean Diff.	95.00% CI of diff.	Significant?	Summary	Adjusted P Value
	APC - VEH
	0	-33.3	-69.46 to 2.859	No	ns	0.0783
	15	-2.925	-100.7 to 94.82	No	ns	>0.9999
	30	-145.1	-275.4 to -14.70	Yes	*	0.0262
	60	-166.5	-283.6 to -49.47	Yes	**	0.0048
	120	-105	-191.9 to -18.03	Yes	*	0.0147
	Test details	Mean 1	Mean 2	Mean Diff.	SE of diff.	N1	N2	t	DF
	APC - VEH
	0	142	175.3	-33.3	11.84	8	8	2.811	12.04
	15	441.9	444.8	-2.925	32.79	8	8	0.08921	13.87
	30	281	426.1	-145.1	42.94	8	8	3.378	12.42
	60	217.8	384.3	-166.5	38.19	8	8	4.361	11.77
	120	171	276	-105	29.2	8	8	3.595	13.99
	AUC of IGTT in db/db
	Table Analyzed	AUC of IGTT in db/db
	Column B	APC
	vs.	vs.
	Column A	VEH
	Unpaired t test with Welch's correction
	P value	0.0021
	P value summary	**
	Significantly different (P < 0.05)?	Yes
	One- or two-tailed P value?	Two-tailed
	Welch-corrected t, df	t=3.915, df=11.80
	How big is the difference?
	Mean of column A	1481
	Mean of column B	1097
	Difference between means (B - A) ± SEM	-383.6 ± 97.97
	95% confidence interval	-597.4 to -169.7
	R squared (eta squared)	0.565
	F test to compare variances
	F, DFn, Dfd	2.517, 7, 7
	P value	0.2463
	P value summary	ns
	Significantly different (P < 0.05)?	No
	Model comparison	SS	DF	Probability it is correct
	Null H. Population means identical	1125901	15	1.24%
	Alternative H: Distinct population means	537459	14	98.76%
	Ratio of probabilities			79.63
	Difference in AICc			8.755
	Data analyzed
	Sample size, column A	8
	Sample size, column B	8
Supp. Fig.7 k
	ITT of db/db ip APC	n=6
			blood glucose, mg/dl	blood glucose, mg/dl	blood glucose, mg/dl	blood glucose, mg/dl	blood glucose, mg/dl	blood glucose, mg/dl	blood glucose, mg/dl	blood glucose, mg/dl	blood glucose, mg/dl	blood glucose, mg/dl	blood glucose, mg/dl	blood glucose, mg/dl
		mins	VEH	VEH	VEH	VEH	VEH	VEH	APC	APC	APC	APC	APC	APC
		0	198.6	286.2	288	178.2	187.6	261.2	192.6	178.2	172.8	156.6	194.4	190.4
		15	184	192.6	278	189.6	170.2	184.5	126	137.6	129.6	153	133	138.3
		30	150.6	162	225.4	164.2	155	189.5	111.6	101.2	129.6	115.2	124.2	128.4
		60	155	159.6	234	155	158.4	163.7	91.8	120.6	115	129.6	138.6	105.2
		120	140.4	151.2	187.2	133.2	149.4	149.2	93.6	160.2	127.6	115.2	136.6	95.3
			AUC of ITT	AUC of ITT	AUC of ITT	AUC of ITT	AUC of ITT	AUC of ITT	AUC of ITT	AUC of ITT	AUC of ITT	AUC of ITT	AUC of ITT	AUC of ITT
	AUC of ITT		VEH	VEH	VEH	VEH	VEH	VEH	APC	APC	APC	APC	APC	APC
		Total Area	659.1	732.9	975	664.5	652.1	742.9	472.5	528.6	524.4	533.7	561.3	514.8
	Two-way RM ANOVA	Matching: Stacked
	Assume sphericity?	No
	Alpha	0.05
	Source of Variation	% of total variation	P value	P value summary	Significant?	Geisser-Greenhouse's epsilon
	Time of ITT x APC	1.573	0.2588	ns	No
	Time of ITT	33.11	<0.0001	****	Yes	0.5661
	APC	33.32	0.0024	**	Yes
	Subject	20.58	<0.0001	****	Yes
	ANOVA table	SS	DF	MS	F (DFn, DFd)	P value
	Time of ITT x APC	1865	4	466.3	F (4, 40) = 1.378	P=0.2588
	Time of ITT	39261	4	9815	F (2.264, 22.64) = 29.01	P<0.0001
	APC	39511	1	39511	F (1, 10) = 16.19	P=0.0024
	Subject	24403	10	2440	F (10, 40) = 7.212	P<0.0001
	Residual	13534	40	338.4
	Difference between column means
	Mean of CT	186.1
	Mean of APC	134.7
	Difference between means	51.32
	SE of difference	12.75
	95% CI of difference	22.90 to 79.74
	Data summary
	Number of columns (APC)	2
	Number of rows (Time of ITT)	5
	Number of subjects (Subject)	12
	Number of missing values	0
	Compare each cell mean with the other cell mean in that row
	Number of families	1
	Number of comparisons per family	5
	Alpha	0.05
	Sidak's multiple comparisons test	Mean Diff.	95.00% CI of diff.	Significant?	Summary	Adjusted P Value
	APC - CT
	0	-52.47	-133.1 to 28.15	No	ns	0.2355
	15	-63.57	-126.0 to -1.124	Yes	*	0.0464
	30	-56.08	-100.6 to -11.55	Yes	*	0.0167
	60	-54.15	-102.9 to -5.418	Yes	*	0.0296
	120	-30.35	-72.01 to 11.31	No	ns	0.1971
	Test details	Mean 1	Mean 2	Mean Diff.	SE of diff.	N1	N2	t	DF
	APC - CT
	0	180.8	233.3	-52.47	21.58	6	6	2.431	5.826
	15	136.3	199.8	-63.57	16.41	6	6	3.874	5.583
	30	118.4	174.5	-56.08	12.44	6	6	4.509	6.483
	60	116.8	171	-54.15	14.42	6	6	3.755	7.703
	120	121.4	151.8	-30.35	12.92	6	6	2.349	9.151
	Table Analyzed	AUC of ITT in db
	Column B	APC
	vs.	vs.
	Column A	VEH
	Unpaired t test with Welch's correction
	P value	0.0069
	P value summary	**
	Significantly different (P < 0.05)?	Yes
	One- or two-tailed P value?	Two-tailed
	Welch-corrected t, df	t=4.182, df=5.561
	How big is the difference?
	Mean of column A	737.8
	Mean of column B	522.6
	Difference between means (B - A) ± SEM	-215.2 ± 51.46
	95% confidence interval	-343.6 to -86.82
	R squared (eta squared)	0.7587
	F test to compare variances
	F, DFn, Dfd	17.78, 5, 5
	P value	0.0067
	P value summary	**
	Significantly different (P < 0.05)?	Yes
	Model comparison	SS	DF	Probability it is correct
	Null H. Population means identical	218389	11	1.43%
	Alternative H: Distinct population means	79456	10	98.57%
	Ratio of probabilities			68.93
	Difference in AICc			8.466
	Data analyzed
	Sample size, column A	6
	Sample size, column B	6
Supp. Fig.7 l
	PTT of db/db ip APC		n=6
				blood glucose, mg/dl	blood glucose, mg/dl	blood glucose, mg/dl	blood glucose, mg/dl	blood glucose, mg/dl	blood glucose, mg/dl	blood glucose, mg/dl	blood glucose, mg/dl	blood glucose, mg/dl	blood glucose, mg/dl	blood glucose, mg/dl	blood glucose, mg/dl
			mins	VEH	VEH	VEH	VEH	VEH	VEH	APC	APC	APC	APC	APC	APC
			0	187.2	210.6	259.2	178.2	181.8	192.6	156.6	129.6	131.4	153	147.6	135.8
			15	207	230.4	237.6	221.4	259.2	214.2	142.2	181.8	156.6	169.2	180.5	149.4
			30	266.4	248.4	243	246.6	327.6	241.2	135	194.4	126	172.8	163.7	142.2
			60	306	160.2	216	216	352.8	291.6	124.2	140.4	99	169.2	201.6	93.6
			120	280.8	118.8	244.8	181.8	343.8	306	109.8	162	68.4	144	144	82.8
				AUC of PTT	AUC of PTT	AUC of PTT	AUC of PTT	AUC of PTT	AUC of PTT	AUC of PTT	AUC of PTT	AUC of PTT	AUC of PTT	AUC of PTT	AUC of PTT
				VEH	VEH	VEH	VEH	VEH	VEH	APC	APC	APC	APC	APC	APC
			AUC of PTT	1013	803.7	948.6	864	1202	996.3	534.6	662.4	481.5	659.7	691.6	494.5
	Table Analyzed	PTT in db
	Two-way RM ANOVA	Matching: Stacked
	Assume sphericity?	No
	Alpha	0.05
	Source of Variation	% of total variation	P value	P value summary	Significant?	Geisser-Greenhouse's epsilon
	Time of PTT x APC	4.701	0.068	ns	No
	Time of PTT	3.938	0.1753	ns	No	0.3861
	APC	54.32	0.0002	***	Yes
	Subject	17.26	0.0022	**	Yes
	ANOVA table	SS	DF	MS	F (DFn, DFd)	P value
	Time of PTT x APC	11833	4	2958	F (4, 40) = 2.377	P=0.0680
	Time of PTT	9914	4	2478	F (1.544, 15.44) = 1.991	P=0.1753
	APC	136746	1	136746	F (1, 10) = 31.47	P=0.0002
	Subject	43449	10	4345	F (10, 40) = 3.491	P=0.0022
	Residual	49781	40	1245
	Difference between column means
	Mean of VEH	239
	Mean of APC	143.6
	Difference between means	95.48
	SE of difference	17.02
	95% CI of difference	57.56 to 133.4
	Data summary
	Number of columns (APC)	2
	Number of rows (Time of PTT)	5
	Number of subjects (Subject)	12
	Number of missing values	0
	Compare each cell mean with the other cell mean in that row
	Number of families	1
	Number of comparisons per family	5
	Alpha	0.05
	Bonferroni's multiple comparisons test	Mean Diff.	95.00% CI of diff.	Significant?	Summary	Adjusted P Value
	APC - VEH
	0	-59.27	-107.2 to -11.30	Yes	*	0.0182
	15	-65.02	-97.36 to -32.68	Yes	***	0.0004
	30	-106.5	-161.8 to -51.22	Yes	***	0.0007
	60	-119.1	-232.2 to -6.018	Yes	*	0.0384
	120	-127.5	-258.3 to 3.321	No	ns	0.0564
	Test details	Mean 1	Mean 2	Mean Diff.	SE of diff.	N1	N2	t	DF
	APC - VEH
	0	142.3	201.6	-59.27	13.29	6	6	4.461	6.417
	15	163.3	228.3	-65.02	10.17	6	6	6.394	9.845
	30	155.7	262.2	-106.5	17.21	6	6	6.189	9.427
	60	138	257.1	-119.1	33.77	6	6	3.527	8.057
	120	118.5	246	-127.5	37.3	6	6	3.419	6.953
	Table Analyzed	AUC in PTT
	Column B	APC
	vs.	vs.
	Column A	VEH
	Paired t test
	P value	0.0023
	P value summary	**
	Significantly different (P < 0.05)?	Yes
	One- or two-tailed P value?	Two-tailed
	t, df	t=5.683, df=5
	Number of pairs	6
	How big is the difference?
	Mean of differences (B - A)	-383.9
	SD of differences	165.4
	SEM of differences	67.54
	95% confidence interval	-557.5 to -210.3
	R squared (partial eta squared)	0.866
	How effective was the pairing?
	Correlation coefficient (r)	0.02442
	P value (one tailed)	0.4817
	P value summary	ns
	Was the pairing significantly effective?	No

## Sheet: Supp.fig.8
Supp. Fig.8 a
			Twenty-four hours respiratory exchange ratio (RER)	Twenty-four hours respiratory exchange ratio (RER)	Twenty-four hours respiratory exchange ratio (RER)	Twenty-four hours respiratory exchange ratio (RER)	Twenty-four hours respiratory exchange ratio (RER)	Twenty-four hours respiratory exchange ratio (RER)	Twenty-four hours respiratory exchange ratio (RER)	Twenty-four hours respiratory exchange ratio (RER)
			APC	APC	APC	APC	VEH	VEH	VEH	VEH
		1	0.775	0.786	0.766	0.811	0.761	0.705	0.713	0.709
		2	0.73	0.834	0.729	0.739	0.79	0.759	0.729	0.778
		3	0.799	0.879	0.82	0.862	0.848	0.828	0.729	0.846
		4	0.839	0.884	0.898	0.96	0.92	0.877	0.873	0.894
		5	0.893	0.942	0.936	0.977	0.933	0.879	0.875	0.914
		6	0.933	0.928	0.895	0.97	0.924	0.964	0.966	0.982
		7	0.939	0.96	0.973	0.974	0.963	0.936	0.942	0.932
		8	0.918	0.961	0.922	0.982	0.921	0.942	0.972	0.97
		9	0.913	0.964	0.926	0.986	0.951	0.956	0.985	0.971
		10	0.969	0.971	0.952	0.978	0.952	0.976	0.986	0.989
		11	0.955	0.975	0.936	0.975	0.931	0.968	0.995	0.98
		12	0.989	0.966	0.963	1.016	0.945	0.993	0.99	0.994
		13	0.967	0.988	0.98	0.99	0.952	0.932	0.988	0.999
		14	0.975	0.999	0.954	1.005	0.977	0.956	1.001	1.003
		15	0.988	0.994	0.959	0.969	0.944	0.96	1.014	0.987
		16	1.003	0.991	0.965	0.97	0.951	0.983	0.991	0.996
		17	1.006	0.99	0.951	0.989	0.988	0.925	1.001	0.981
		18	0.963	0.961	0.974	1.025	0.988	0.892	0.939	0.978
		19	0.958	0.976	0.946	1.032	0.951	0.987	0.98	1.022
		20	0.939	0.961	1.004	1.024	0.96	0.86	0.949	1.018
		21	0.991	1.018	0.961	0.993	0.978	0.852	0.94	0.992
		22	0.946	0.962	0.958	0.989	0.958	0.975	0.946	0.989
		23	0.971	1.012	0.999	0.985	0.96	0.99	0.975	0.968
		24	1.006	0.997	0.993	1.002	0.958	1.029	0.947	1.026
		25	0.971	0.965	0.961	0.984	0.943	0.98	0.919	0.963
		26	0.941	0.984	1.005	0.996	0.976	0.997	0.942	1.008
		27	0.981	0.968	0.989	0.998	0.975	0.99	0.936	0.985
		28	0.956	0.954	0.968	0.984	0.96	0.995	0.878	1.003
		29	0.975	0.977	0.994	1.026	0.99	0.972	0.956	0.998
		30	0.994	0.963	1.014	1.033	0.985	0.959	0.976	1.015
		31	0.983	1.01	0.966	1.027	0.982	0.968	0.967	1.003
		32	0.975	0.972	0.975	0.977	1	1.01	0.934	0.986
		33	0.961	0.961	0.928	0.979	0.957	1.015	0.892	0.979
		34	0.965	0.945	0.882	0.999	0.943	0.973	0.897	0.952
		35	0.98	0.952	0.942	0.985	0.944	0.985	0.95	0.934
		36	0.963	0.917	0.925	0.993	0.966	0.999	0.912	0.973
		37	1.016	0.977	0.875	0.979	0.957	1.001	0.909	0.978
		38	0.946	0.98	0.885	0.969	0.879	1.007	0.93	0.937
		39	0.937	0.901	0.935	0.966	0.956	0.967	0.937	0.912
		40	0.957	0.953	0.924	1.02	0.932	0.954	0.915	0.933
		41	0.956	0.92	0.859	0.993	0.914	0.913	0.867	0.929
		42	0.92	0.915	0.947	0.973	0.871	0.909	0.832	0.958
		43	0.99	0.958	0.904	0.931	0.88	0.955	0.883	0.916
		44	0.913	0.936	0.93	0.912	0.946	0.885	0.875	0.915
		45	0.962	0.898	0.86	0.98	0.878	0.89	0.809	0.885
		46	0.943	0.933	0.925	0.939	0.918	0.915	0.874	0.857
		47	0.884	0.884	0.931	0.87	0.85	0.917	0.877	0.887
		48	0.92	0.838	0.926	0.938	0.835	0.957	0.854	0.857
		49	0.93	0.91	0.891	0.884	0.919	0.93	0.905	0.86
		50	0.95	0.892	0.873	0.909	0.925	1.011	0.937	0.923
		51	0.915	0.926	0.825	0.919	0.847	0.882	0.879	0.872
		52	0.895	0.911	0.876	0.904	0.821	0.913	0.819	0.899
		53	0.948	0.911	0.943	0.916	0.811	0.952	0.826	0.908
		54	0.978	0.936	0.9	0.97	0.829	0.937	0.888	0.881
		55	0.902	0.909	0.867	0.989	0.86	0.962	0.834	0.927
		56	0.95	0.943	0.887	0.896	0.92	0.979	0.836	0.842
		57	0.945	0.867	0.84	0.992	0.845	0.955	0.866	0.952
		58	0.875	0.885	0.841	0.955	0.811	0.916	0.883	0.927
		59	0.918	0.914	0.899	0.999	0.815	0.966	0.82	0.894
		60	0.896	0.886	0.831	0.982	0.906	0.909	0.793	0.836
		61	0.882	0.813	0.818	0.964	0.874	0.957	0.836	0.866
		62	0.863	0.798	0.809	0.969	0.87	0.956	0.914	0.931
		63	0.845	0.811	0.901	0.95	0.808	0.948	0.811	0.942
		64	0.887	0.906	0.852	0.939	0.819	0.872	0.789	0.861
		65	0.831	0.837	0.852	0.943	0.884	0.955	0.861	0.884
		66	0.908	0.9	0.856	0.973	0.89	0.93	0.813	0.841
		67	0.971	0.95	0.881	0.959	0.886	0.949	0.863	0.887
		68	0.962	0.96	0.925	1.027	0.931	0.88	0.968	0.974
		69	0.941	0.883	0.977	1.056	0.948	0.997	0.967	1.009
		70	0.97	0.904	0.988	1.008	0.986	0.959	0.983	0.976
			AUC of RER	AUC of RER	AUC of RER	AUC of RER	AUC of RER	AUC of RER
			APC	APC	APC	APC	VEH	VEH
		AUC of RER	64.64	64.37	63.27	66.85	63.17	65.12
	Table Analyzed	AUC of RER in WT
	Column B	VEH
	vs.	vs.
	Column A	APC
	Unpaired t test with Welch's correction
	P value	0.3841
	P value summary	ns
	Significantly different (P < 0.05)?	No
	One- or two-tailed P value?	Two-tailed
	Welch-corrected t, df	t=0.9405, df=5.866
	How big is the difference?
	Mean of column A	64.78
	Mean of column B	63.85
	Difference between means (B - A) ± SEM	-0.9300 ± 0.9889
	95% confidence interval	-3.363 to 1.503
	R squared (eta squared)	0.131
	F test to compare variances
	F, DFn, Dfd	1.356, 3, 3
	P value	0.8085
	P value summary	ns
	Significantly different (P < 0.05)?	No
	Model comparison	SS	DF	Probability it is correct
	Null H. Population means identical	13.46	7	90.46%
	Alternative H: Distinct population means	11.73	6	9.535%
	Ratio of probabilities			9.487
	Difference in AICc			-4.5
	Data analyzed
	Sample size, column A	4
	Sample size, column B	4
Supp. Fig.8 b
		Body weight of lean WT mice ip APC
		Body weight, g	Body weight, g	Body weight, g	Body weight, g	Body weight, g	Body weight, g	Body weight, g	Body weight, g	Body weight, g	Body weight, g	Body weight, g	Body weight, g	Body weight, g	Body weight, g	Body weight, g
	week	VEH	VEH	VEH	VEH	VEH	VEH	VEH	APC	APC	APC	APC	APC	APC	APC	APC
	8w	22.2	22.2	21	21.1	22.6	21.5	20.2	20.9	21.4	21.2	20.1	20.5	21.7	20.9	21.6
	10w	23.6	24.06	22.39	21.95	23.94	21.4	21.2	21.22	23.62	20.96	22.95	20.89	22.05	22.38	21.2
	12w	27.3	25.8	23.6	24.1	24.7	23.4	22.8	21.5	25.7	21.4	23.7	23	24.2	22.5	23.3
	13w	26.7	25.4	23.6	24.5	25.8	23.9	23.4	23	25.85	22.7	24.7	23.6	24.5	24.21	23.8
	15w	27.7	26.2	24.6	25.6	25.04	24.8	25.01	23.8	27.03	22.8	25.2	23.7	26	24.5	23.5
	Table Analyzed	body weight curve
	Two-way RM ANOVA	Matching: Stacked
	Assume sphericity?	No
	Alpha	0.05
	Source of Variation	% of total variation	P value	P value summary	Significant?	Geisser-Greenhouse's epsilon
	Time x APC	0.6247	0.46	ns	No
	Time	58.45	<0.0001	****	Yes	0.5375
	APC	4.978	0.1684	ns	No
	Subject	27.8	<0.0001	****	Yes
	ANOVA table	SS	DF	MS	F (DFn, DFd)	P value
	Time x APC	1.5	4	0.3751	F (4, 48) = 0.9202	P=0.4600
	Time	140.4	4	35.1	F (2.150, 25.80) = 86.11	P<0.0001
	APC	11.96	1	11.96	F (1, 12) = 2.149	P=0.1684
	Subject	66.77	12	5.564	F (12, 48) = 13.65	P<0.0001
	Residual	19.57	48	0.4076
	Difference between column means
	Mean of VEH	23.81
	Mean of APC	22.98
	Difference between means	0.8266
	SE of difference	0.5639
	95% CI of difference	-0.4020 to 2.055
	Data summary
	Number of columns (APC)	2
	Number of rows (Time)	5
	Number of subjects (Subject)	14
	Number of missing values	0
	Compare each cell mean with the other cell mean in that row
	Number of families	1
	Number of comparisons per family	5
	Alpha	0.05
	Bonferroni's multiple comparisons test	Mean Diff.	95.00% CI of diff.	Significant?	Summary	Adjusted P Value
	APC - VEH
	8w	-0.5857	-1.781 to 0.6099	No	ns	0.7634
	10w	-0.6386	-2.493 to 1.216	No	ns	>0.9999
	12w	-1.386	-3.914 to 1.143	No	ns	0.5997
	13w	-0.6771	-2.585 to 1.231	No	ns	>0.9999
	15w	-0.8457	-2.980 to 1.289	No	ns	>0.9999
	Test details	Mean 1	Mean 2	Mean Diff.	SE of diff.	N1	N2	t	DF
	APC - VEH
	8w	20.96	21.54	-0.5857	0.379	7	7	1.545	10.22
	10w	22.01	22.65	-0.6386	0.605	7	7	1.056	11.76
	12w	23.14	24.53	-1.386	0.8277	7	7	1.674	12
	13w	24.08	24.76	-0.6771	0.6224	7	7	1.088	11.78
	15w	24.72	25.56	-0.8457	0.6882	7	7	1.229	11.07
Supp. Fig.8 c
		plasma NEFA in WT lean mice ip APC
			plasma NEFA, mM	plasma NEFA, mM	plasma NEFA, mM	plasma NEFA, mM	plasma NEFA, mM	plasma NEFA, mM	plasma NEFA, mM
	plasma NEFA, mM	VEH	0.6875	0.5375	0.4125	0.5875	0.4125	0.4875	0.0875
		APC	0.3625	0.9375	0.4375	0.3875	0.9375	0.3375	0.4375
	Table Analyzed	NEFA in WT
	Column B	APC
	vs.	vs.
	Column A	VEH
	Unpaired t test with Welch's correction
	P value	0.2961
	P value summary	ns
	Significantly different (P < 0.05)?	No
	One- or two-tailed P value?	Two-tailed
	Welch-corrected t, df	t=1.103, df=9.936
	How big is the difference?
	Mean of column A	0.5208
	Mean of column B	0.4499
	Difference between means (B - A) ± SEM	-0.07095 ± 0.06433
	95% confidence interval	-0.2144 to 0.07251
	R squared (eta squared)	0.1091
	F test to compare variances
	F, DFn, Dfd	1.175, 5, 5
	P value	0.8639
	P value summary	ns
	Significantly different (P < 0.05)?	No
	Model comparison	SS	DF	Probability it is correct
	Null H. Population means identical	0.1393	11	75.85%
	Alternative H: Distinct population means	0.1241	10	24.15%
	Ratio of probabilities			3.141
	Difference in AICc			-2.289
	Data analyzed
	Sample size, column A	6
	Sample size, column B	6

## Sheet: Supp.fig.10
Supp. Fig.10 a
			Related Gal4-luc %	Related Gal4-luc %	Related Gal4-luc %	Related Gal4-luc %
		Ctrl	97.75	98.22	89.3	101.054
		APC	42.29	38.15	46.11	51.0032
		A57	6.49	6.69	8.09	9.1043
	Table Analyzed	relative Gal4-luc
	Data sets analyzed	A-C
	ANOVA summary
	F	419.3
	P value	<0.0001
	P value summary	****
	Significant diff. among means (P < 0.05)?	Yes
	R squared	0.9894
	Brown-Forsythe test
	F (DFn, DFd)	1.345 (2, 9)
	P value	0.3082
	P value summary	ns
	Are SDs significantly different (P < 0.05)?	No
	Bartlett's test
	Bartlett's statistic (corrected)	4.646
	P value	0.098
	P value summary	ns
	Are SDs significantly different (P < 0.05)?	No
	ANOVA table	SS	DF	MS	F (DFn, DFd)	P value
	Treatment (between columns)	15996	2	7998	F (2, 9) = 419.3	P<0.0001
	Residual (within columns)	171.7	9	19.08
	Total	16167	11
	Data summary
	Number of treatments (columns)	3
	Number of values (total)	12
	Number of families	1
	Number of comparisons per family	3
	Alpha	0.05
	Bonferroni's multiple comparisons test	Mean Diff.	95.00% CI of diff.	Significant?	Summary	Adjusted P Value
	CTRL vs. APC	52.19	43.13 to 61.25	Yes	****	<0.0001	A-B
	CTRL vs. A57	88.99	79.93 to 98.05	Yes	****	<0.0001	A-C
	APC vs. A57	36.79	27.74 to 45.85	Yes	****	<0.0001	B-C
	Test details	Mean 1	Mean 2	Mean Diff.	SE of diff.	n1	n2	t	DF
	CTRL vs. APC	96.58	44.39	52.19	3.088	4	4	16.9	9
	CTRL vs. A57	96.58	7.594	88.99	3.088	4	4	28.81	9
	APC vs. A57	44.39	7.594	36.79	3.088	4	4	11.91	9
Supp. Fig.10 b
			CREB/CRTC2 -luc activity %	Cell activity %
	1	APC	51.4807	95.723
	2	APC	56.4107	93.186
	3	APC	65.1257	92.837
	4	A57	6.48512	90.9413
	5	A57	6.68868	89.5591
	6	A57	8.08522	90.1787
	7	Ctrl	100.023	98.998
	8	Ctrl	99.412	101.021
	9	Ctrl	102.35	103.296
Supp. Fig.10 c
			p-CREB response to APC and A57
					Relative P-CREB/CREB density	Relative P-CREB/CREB density	Relative P-CREB/CREB density
		1	CT	CTRL	1.00177	0.990939	1.00729
		2	CT	APC	1.21001	1.30239	1.2292
		3	CT	A57	1.08339	1.08604	1.08984
		4	GLUC	CTRL	2.91798	2.90235	2.91798
		5	GLUC	APC	3.03028	2.99395	2.99312
		6	GLUC	A57	2.99912	2.98759	2.98882
	Analysis of glucagon effects in each group using multiple t-test.
		Discovery?	P value	Mean of -GLuc	Mean of +Gluc	Difference	SE of difference	t ratio	df	q value
	Ctrl	Yes	9.4e-05	1.067	3.013	-1.946	0.1231	15.8	4	9.5e-05
	APC	Yes	5.1e-05	1.156	2.939	-1.783	0.09686	18.4	4	7.8e-05
	A57	Yes	1.4e-05	1.053	3.059	-2.006	0.07842	25.58	4	4.2e-05
	Analysis of APC and A57 in P-CREB induced by glucagon
	Table Analyzed	P-CREB vs A57 and APC
	Two-way RM ANOVA	Matching: Stacked
	Assume sphericity?	No
	Alpha	0.05
	Source of Variation	% of total variation	P value	P value summary	Significant?	Geisser-Greenhouse's epsilon
	drugs x Glucagon	0.2401	0.304	ns	No
	drugs	0.004705	0.9278	ns	No	0.6688
	Glucagon	98.65	<0.0001	****	Yes
	Subject	0.4126	0.3844	ns	No
	ANOVA table	SS	DF	MS	F (DFn, DFd)	P value
	drugs x Glucagon	0.04001	2	0.02	F (2, 8) = 1.387	P=0.3040
	drugs	0.0007841	2	0.000392	F (1.338, 5.350) = 0.02718	P=0.9278
	Glucagon	16.44	1	16.44	F (1, 4) = 956.3	P<0.0001
	Subject	0.06877	4	0.01719	F (4, 8) = 1.192	P=0.3844
	Residual	0.1154	8	0.01442
	Difference between column means
	Mean of -GLuc	1.092
	Mean of +Gluc	3.003
	Difference between means	-1.911
	SE of difference	0.06181
	95% CI of difference	-2.083 to -1.740
	Data summary
	Number of columns (Glucagon)	2
	Number of rows (drugs)	3
	Number of subjects (Subject)	6
	Number of missing values	0
	Within each column, compare rows (simple effects within columns)
	Number of families	2
	Number of comparisons per family	3
	Alpha	0.05
	Bonferroni's multiple comparisons test	Mean Diff.	95.00% CI of diff.	Significant?	Summary	Adjusted P Value
	-GLuc
	APC vs. Ctrl	0.08973	-0.4208 to 0.6002	No	ns	0.933
	A57 vs. Ctrl	-0.01367	-0.7994 to 0.7721	No	ns	>0.9999
	A57 vs. APC	-0.1034	-0.7425 to 0.5357	No	ns	>0.9999
	+Gluc
	APC vs. Ctrl	-0.07367	-0.8293 to 0.6819	No	ns	>0.9999
	A57 vs. Ctrl	0.046	-1.090 to 1.182	No	ns	>0.9999
	A57 vs. APC	0.1197	-0.3565 to 0.5958	No	ns	0.5835
	Test details	Mean 1	Mean 2	Mean Diff.	SE of diff.	N1	N2	t	DF
	-GLuc
	APC vs. Ctrl	1.156	1.067	0.08973	0.06674	3	3	1.344	2
	A57 vs. Ctrl	1.053	1.067	-0.01367	0.1027	3	3	0.133	2
	A57 vs. APC	1.053	1.156	-0.1034	0.08356	3	3	1.238	2
	+Gluc
	APC vs. Ctrl	2.939	3.013	-0.07367	0.09879	3	3	0.7457	2
	A57 vs. Ctrl	3.059	3.013	0.046	0.1486	3	3	0.3096	2
	A57 vs. APC	3.059	2.939	0.1197	0.06225	3	3	1.922	2
Supp. Fig.10 d
			mRNA levels of CREB	mRNA levels of CREB	mRNA levels of CREB	mRNA levels of CREB	mRNA levels of CREB	mRNA levels of CREB	mRNA levels of CREB	mRNA levels of CREB	mRNA levels of CREB	mRNA levels of CREB	mRNA levels of CREB	mRNA levels of CREB
			-Gluc	-Gluc	-Gluc	-Gluc	-Gluc	-Gluc	+Gluc	+Gluc	+Gluc	+Gluc	+Gluc	+Gluc
		Ctrl	0.8865	0.7804	0.9194	0.9537	1.0672	1.1158	0.7764	0.7831	0.8469	0.7007	1.0132	1.0494
		APC	0.9172	0.8231	0.8735	0.9451	0.728	1.0773	0.6905	0.685	0.852	0.9121	0.8012	0.8061
		A57	0.9414	0.8605	0.8152	0.8116	0.9836	0.8581	0.7996	0.8731	0.8449	0.8454	1.0694	1.0051
			mRNA levels of CRTC2	mRNA levels of CRTC2	mRNA levels of CRTC2	mRNA levels of CRTC2	mRNA levels of CRTC2	mRNA levels of CRTC2	mRNA levels of CRTC2	mRNA levels of CRTC2	mRNA levels of CRTC2	mRNA levels of CRTC2	mRNA levels of CRTC2	mRNA levels of CRTC2
			-Gluc	-Gluc	-Gluc	-Gluc	-Gluc	-Gluc	+Gluc	+Gluc	+Gluc	+Gluc	+Gluc	+Gluc
		Ctrl	0.9575	1.0532	0.9208	1.239	0.8084	1.0752	0.7149	0.8302	0.7952	0.7848	1.1231	1.0789
		APC	1.0775	1.0279	1.0015	1.1906	1.0107	1.2086	1.2399	0.8083	0.8216	1.1926	0.9078	0.9957
		A57	1.1805	1.273	0.8326	1.0085	0.7908	1.1441	0.9882	1.0725	1.0899	1.1158	1.0389	1.0391
	Table Analyzed	Creb vs APC A57
	Two-way RM ANOVA	Matching: Stacked
	Assume sphericity?	Yes
	Alpha	0.05
	Source of Variation	% of total variation	P value	P value summary	Significant?
	drug x glucagon	7.02	0.2078	ns	No
	drug	6.175	0.2479	ns	No
	glucagon	6.21	0.2375	ns	No
	Subject	39.34	0.1052	ns	No
	ANOVA table	SS	DF	MS	F (DFn, DFd)	P value
	drug x glucagon	0.03162	2	0.01581	F (2, 20) = 1.701	P=0.2078
	drug	0.02781	2	0.01391	F (2, 20) = 1.497	P=0.2479
	glucagon	0.02797	1	0.02797	F (1, 10) = 1.579	P=0.2375
	Subject	0.1772	10	0.01772	F (10, 20) = 1.907	P=0.1052
	Residual	0.1858	20	0.009292
	Difference between column means
	Mean of -Gluc	0.9088
	Mean of +Gluc	0.853
	Difference between means	0.05575
	SE of difference	0.04437
	95% CI of difference	-0.04311 to 0.1546
	Data summary
	Number of columns (glucagon)	2
	Number of rows (drug)	3
	Number of subjects (Subject)	12
	Number of missing values	0
	Within each column, compare rows (simple effects within columns)
	Number of families	2
	Number of comparisons per family	2
	Alpha	0.05
	Bonferroni's multiple comparisons test	Mean Diff.	95.00% CI of diff.	Significant?	Summary	Adjusted P Value
	-Gluc
	Ctrl vs. APC	0.0598	-0.07506 to 0.1947	No	ns	0.5908
	Ctrl vs. A57	0.07543	-0.05942 to 0.2103	No	ns	0.3808
	+Gluc
	Ctrl vs. APC	0.07047	-0.06439 to 0.2053	No	ns	0.44
	Ctrl vs. A57	-0.04463	-0.1795 to 0.09022	No	ns	0.864
	Test details	Mean 1	Mean 2	Mean Diff.	SE of diff.	N1	N2	t	DF
	-Gluc
	Ctrl vs. APC	0.9538	0.894	0.0598	0.05565	6	6	1.074	20
	Ctrl vs. A57	0.9538	0.8784	0.07543	0.05565	6	6	1.355	20
	+Gluc
	Ctrl vs. APC	0.8616	0.7912	0.07047	0.05565	6	6	1.266	20
	Ctrl vs. A57	0.8616	0.9063	-0.04463	0.05565	6	6	0.802	20
	Table Analyzed	Crtc2 vs. drugs
	Two-way RM ANOVA	Matching: Stacked
	Assume sphericity?	Yes
	Alpha	0.05
	Source of Variation	% of total variation	P value	P value summary	Significant?
	drug x glucagon	4.042	0.4475	ns	No
	drug	9.035	0.1799	ns	No
	glucagon	4.622	0.2708	ns	No
	Subject	34.02	0.2459	ns	No
	ANOVA table	SS	DF	MS	F (DFn, DFd)	P value
	drug x glucagon	0.03286	2	0.01643	F (2, 20) = 0.8373	P=0.4475
	drug	0.07345	2	0.03672	F (2, 20) = 1.871	P=0.1799
	glucagon	0.03757	1	0.03757	F (1, 10) = 1.358	P=0.2708
	Subject	0.2766	10	0.02766	F (10, 20) = 1.409	P=0.2459
	Residual	0.3925	20	0.01963
	Difference between column means
	Mean of -Gluc	1.044
	Mean of +Gluc	0.9799
	Difference between means	0.06461
	SE of difference	0.05543
	95% CI of difference	-0.05890 to 0.1881
	Data summary
	Number of columns (glucagon)	2
	Number of rows (drug)	3
	Number of subjects (Subject)	12
	Number of missing values	0
	Within each column, compare rows (simple effects within columns)
	Number of families	2
	Number of comparisons per family	2
	Alpha	0.05
	Bonferroni's multiple comparisons test	Mean Diff.	95.00% CI of diff.	Significant?	Summary	Adjusted P Value
	-Gluc
	Ctrl vs. APC	-0.07712	-0.2731 to 0.1189	No	ns	0.7035
	Ctrl vs. A57	-0.02923	-0.2252 to 0.1668	No	ns	>0.9999
	+Gluc
	Ctrl vs. APC	-0.1065	-0.3025 to 0.08952	No	ns	0.4059
	Ctrl vs. A57	-0.1696	-0.3655 to 0.02644	No	ns	0.098
	Test details	Mean 1	Mean 2	Mean Diff.	SE of diff.	N1	N2	t	DF
	-Gluc
	Ctrl vs. APC	1.009	1.086	-0.07712	0.08088	6	6	0.9534	20
	Ctrl vs. A57	1.009	1.038	-0.02923	0.08088	6	6	0.3614	20
	+Gluc
	Ctrl vs. APC	0.8879	0.9943	-0.1065	0.08088	6	6	1.316	20
	Ctrl vs. A57	0.8879	1.057	-0.1696	0.08088	6	6	2.096	20
Supp. Fig.10 f up
		Bands density	Bands density	Bands density	Bands density	Bands density	Bands density
		plasma FGF21 in WT	plasma FGF21 in WT	plasma FGF21 in WT	plasma FGF21 in CRTC2	plasma FGF21 in CRTC2	plasma FGF21 in CRTC2
	VEH	1.10682	1.08828	1.03738	2.25808	2.47549	2.19557
	APC	1.71583	1.66696	1.52062	2.4404	2.51956	2.45101
	A57	1.98107	1.91248	1.71312	2.45697	2.4378	2.37946
	Table Analyzed	plasma FGF21
	Two-way RM ANOVA	Matching: Stacked
	Assume sphericity?	No
	Alpha	0.05
	Source of Variation	% of total variation	P value	P value summary	Significant?	Geisser-Greenhouse's epsilon
	Drug x CRTC2KO	7.554	<0.0001	****	Yes
	Drug	14.96	0.0003	***	Yes	0.5778
	CRTC2KO	75.05	0.0002	***	Yes
	Subject	1.741	0.0264	*	Yes
	ANOVA table	SS	DF	MS	F (DFn, DFd)	P value
	Drug x CRTC2KO	0.3465	2	0.1732	F (2, 8) = 42.98	P<0.0001
	Drug	0.6861	2	0.343	F (1.156, 4.622) = 85.10	P=0.0003
	CRTC2KO	3.442	1	3.442	F (1, 4) = 172.5	P=0.0002
	Subject	0.07985	4	0.01996	F (4, 8) = 4.952	P=0.0264
	Residual	0.03225	8	0.004031
	Difference between column means
	Mean of plasma FGF21 in WT	1.527
	Mean of plasma FGF21 in CRTC2	2.402
	Difference between means	-0.8746
	SE of difference	0.0666
	95% CI of difference	-1.060 to -0.6897
	Data summary
	Number of columns (CRTC2KO)	2
	Number of rows (Drug)	3
	Number of subjects (Subject)	6
	Number of missing values	0
	Within each column, compare rows (simple effects within columns)
	Number of families	2
	Number of comparisons per family	3
	Alpha	0.05
	Tukey's multiple comparisons test	Mean Diff.	95.00% CI of diff.	Significant?	Summary	Adjusted P Value
	plasma FGF21 in WT
	VEH vs. APC	-0.557	-0.7802 to -0.3338	Yes	**	0.0084
	VEH vs. A57	-0.7914	-1.143 to -0.4403	Yes	*	0.0103
	APC vs. A57	-0.2344	-0.3624 to -0.1065	Yes	*	0.0154
	plasma FGF21 in CRTC2
	VEH vs. APC	-0.1606	-0.5257 to 0.2045	No	ns	0.2136
	VEH vs. A57	-0.115	-0.5656 to 0.3355	No	ns	0.446
	APC vs. A57	0.04558	-0.1383 to 0.2295	No	ns	0.4606
	Test details	Mean 1	Mean 2	Mean Diff.	SE of diff.	N1	N2	q	DF
	plasma FGF21 in WT
	VEH vs. APC	1.077	1.634	-0.557	0.03789	3	3	20.79	2
	VEH vs. A57	1.077	1.869	-0.7914	0.0596	3	3	18.78	2
	APC vs. A57	1.634	1.869	-0.2344	0.02172	3	3	15.27	2
	plasma FGF21 in CRTC2
	VEH vs. APC	2.31	2.47	-0.1606	0.06198	3	3	3.665	2
	VEH vs. A57	2.31	2.425	-0.115	0.07648	3	3	2.127	2
	APC vs. A57	2.47	2.425	0.04558	0.03121	3	3	2.065	2
Supp. Fig.10 f down
	FGF21 in the livers of CRTC2KO oral APC and A57
			Bands density of FGF21 in the liver	Bands density of FGF21 in the liver	Bands density of FGF21 in the liver	Bands density of FGF21 in the liver	Bands density of FGF21 in the liver	Bands density of FGF21 in the liver
			WT	WT	WT	CT2KO	CT2KO	CT2KO
		Veh	1.01782	1.07122	0.982176	2.33398	2.07571	3.00113
		APC	2.27708	2.10268	2.8341	2.47042	2.45006	2.81574
		A57	2.70948	2.74045	2.66729	2.48859	2.56177	2.67141
	Table Analyzed	liver FGF21
	Two-way RM ANOVA	Matching: Stacked
	Assume sphericity?	Yes
	Alpha	0.05
	Source of Variation	% of total variation	P value	P value summary	Significant?
	Drug x CRTC2KO	30.85	0.0007	***	Yes
	Drug	40.32	0.0003	***	Yes
	CRTC2KO	16.27	0.0342	*	Yes
	Subject	6.514	0.1652	ns	No
	ANOVA table	SS	DF	MS	F (DFn, DFd)	P value
	Drug x CRTC2KO	2.102	2	1.051	F (2, 8) = 20.40	P=0.0007
	Drug	2.747	2	1.374	F (2, 8) = 26.66	P=0.0003
	CRTC2KO	1.108	1	1.108	F (1, 4) = 9.988	P=0.0342
	Subject	0.4439	4	0.111	F (4, 8) = 2.154	P=0.1652
	Residual	0.4122	8	0.05153
	Difference between column means
	Mean of liver FGF21 in WT	2.045
	Mean of liver FGF21 in CRTC2	2.541
	Difference between means	-0.4963
	SE of difference	0.157
	95% CI of difference	-0.9323 to -0.06029
	Data summary
	Number of columns (CRTC2KO)	2
	Number of rows (Drug)	3
	Number of subjects (Subject)	6
	Number of missing values	0
	Within each column, compare rows (simple effects within columns)
	Number of families	2
	Number of comparisons per family	3
	Alpha	0.05
	Tukey's multiple comparisons test	Mean Diff.	95.00% CI of diff.	Significant?	Summary	Adjusted P Value
	liver FGF21 in WT
	VEH vs. APC	-1.381	-1.910 to -0.8513	Yes	***	0.0002
	VEH vs. A57	-1.682	-2.212 to -1.152	Yes	****	<0.0001
	APC vs. A57	-0.3011	-0.8307 to 0.2285	No	ns	0.2906
	liver FGF21 in CRTC2
	VEH vs. APC	-0.1085	-0.6381 to 0.4211	No	ns	0.8316
	VEH vs. A57	-0.1037	-0.6332 to 0.4259	No	ns	0.8448
	APC vs. A57	0.004821	-0.5248 to 0.5344	No	ns	0.9996
	Test details	Mean 1	Mean 2	Mean Diff.	SE of diff.	N1	N2	q	DF
	liver FGF21 in WT
	VEH vs. APC	1.024	2.405	-1.381	0.1853	3	3	10.54	8
	VEH vs. A57	1.024	2.706	-1.682	0.1853	3	3	12.83	8
	APC vs. A57	2.405	2.706	-0.3011	0.1853	3	3	2.298	8
	liver FGF21 in CRTC2
	VEH vs. APC	2.47	2.579	-0.1085	0.1853	3	3	0.8277	8
	VEH vs. A57	2.47	2.574	-0.1037	0.1853	3	3	0.7909	8
	APC vs. A57	2.579	2.574	0.004821	0.1853	3	3	0.03678	8
